# Supplementary material for: Ethyl 5-methyl-4-oxo-3-phenyl-2-propyl­amino-3,4-dihydro­thieno[2,3-d]pyrimidine-6-carboxyl­ate
Source: Acta Crystallogr Sect E Struct Rep Online. 2009 Aug 29;65(Pt 9):o2266. doi: 10.1107/S1600536809033595 (PMC2969942; doi:10.1107/S1600536809033595)
Supplement: Supplementary file 1 [file e-65-o2266-sup1.cif]

##############################################################################
###                                                                        ###
###        Electronic paper (Acta Crystallographica Section E)             ###
###                                                                        ###
##############################################################################
#                                                                            #
# This CIF contains the data in a paper accepted for publication in Acta     #
# Crystallographica Section E. It conforms to the requirements of Notes      #
# for Authors for Section E, and has been peer reviewed under the auspices   #
# of the IUCr Commission on Journals.                                        #
#                                                                            #
# Full details of the Crystallographic Information File format               #
# are given in the paper "The Crystallographic Information File (CIF):       #
# a New Standard Archive File for Crystallography" by S. R. Hall, F. H.      #
# Allen and I. D. Brown [Acta Cryst. (1991), A47, 655-685].                  #
#                                                                            #
# The current version of the core CIF dictionary is obtainable from          #
# ftp://ftp.iucr.org/pub/cif_core.dic. The current version number is 2.4.    #
#                                                                            #
# Software is freely available for graphical display of the structure(s) in  #
# this CIF.  For information consult the CIF home page http://www.iucr.org/  #
# cif/home.html                                                              #
#                                                                            #
# This file may be used for bona fide research purposes within the           #
# scientific community so long as proper attribution is given to the journal # 
# article from which it was obtained.                                        #
#                                                                            #
##############################################################################
                                             
data_I
_audit_creation_method     SHELXL-97
_chemical_name_systematic
;
Ethyl 5-methyl-4-oxo-3-phenyl-2-propylamino-3,4-
dihydrothieno[2,3-<i>d</i>]pyrimidine-6-carboxylate
;
_chemical_name_common     ?
_chemical_formula_moiety     'C19 H21 N3 O3 S'
_chemical_formula_sum     'C19 H21 N3 O3 S'
_chemical_formula_iupac     'C19 H21 N3 O3 S'
_chemical_formula_weight     371.45
_chemical_melting_point     ?
_symmetry_cell_setting     orthorhombic
_symmetry_space_group_name_H-M     'P 21 21 21'
_symmetry_space_group_name_Hall     'P 2ac 2ab'
loop_
    _symmetry_equiv_pos_as_xyz
    'x, y, z'
    '-x+1/2, -y, z+1/2'
    '-x, y+1/2, -z+1/2'
    'x+1/2, -y+1/2, -z'
_cell_length_a     8.1682(2)
_cell_length_b     14.1247(3)
_cell_length_c     16.0672(5)
_cell_angle_alpha     90.00
_cell_angle_beta     90.00
_cell_angle_gamma     90.00
_cell_volume     1853.73(8)
_cell_formula_units_Z     4
_cell_measurement_reflns_used     4659
_cell_measurement_theta_min     2.54
_cell_measurement_theta_max     28.00
_cell_measurement_temperature     298(2)
_exptl_crystal_description     block
_exptl_crystal_colour     colourless
_exptl_crystal_size_max     0.16
_exptl_crystal_size_mid     0.12
_exptl_crystal_size_min     0.10
_exptl_crystal_density_diffrn     1.331
_exptl_crystal_density_meas     ?
_exptl_crystal_density_method     'not measured'
_exptl_crystal_F_000     784
_exptl_absorpt_coefficient_mu     0.198
_exptl_absorpt_correction_type     multi-scan
_exptl_absorpt_process_details     '(SADABS; Sheldrick, 1996)'
_exptl_absorpt_correction_T_min     0.9689
_exptl_absorpt_correction_T_max     0.9804
_exptl_special_details
;
;
_diffrn_ambient_temperature     298(2)
_diffrn_radiation_type     MoK\a
_diffrn_radiation_wavelength     0.71073
_diffrn_radiation_source     'fine-focus sealed tube'
_diffrn_radiation_monochromator     graphite
_diffrn_measurement_device_type     'Bruker SMART 4K CCD area-detector'
_diffrn_measurement_method     '\f and \w'
_diffrn_detector_area_resol_mean     ?
_diffrn_reflns_number     10064
_diffrn_reflns_av_R_equivalents     0.0313
_diffrn_reflns_av_sigmaI/netI     0.0343
_diffrn_reflns_theta_min     1.92
_diffrn_reflns_theta_max     28.25
_diffrn_reflns_theta_full     28.25
_diffrn_measured_fraction_theta_max     0.986
_diffrn_measured_fraction_theta_full     0.986
_diffrn_reflns_limit_h_min     -10
_diffrn_reflns_limit_h_max     5
_diffrn_reflns_limit_k_min     -18
_diffrn_reflns_limit_k_max     18
_diffrn_reflns_limit_l_min     -21
_diffrn_reflns_limit_l_max     21
_diffrn_standards_number     ?
_diffrn_standards_interval_count     ?
_diffrn_standards_interval_time     ?
_diffrn_standards_decay_%     ?
_refine_special_details
;
Refinement of <i>F</i>^2^ against ALL reflections. The weighted <i>R</i>-factor
<i>wR</i> and goodness of fit <i>S</i> are based on <i>F</i>^2^, conventional
<i>R</i>-factors <i>R</i> are based on <i>F</i>, with <i>F</i> set to zero for
negative <i>F</i>^2^. The threshold expression of <i>F</i>^2^ >
\s(<i>F</i>^2^) is used only for calculating <i>R</i>-factors(gt) <i>etc</i>.
and is not relevant to the choice of reflections for refinement.
<i>R</i>-factors based on <i>F</i>^2^ are statistically about twice as large
as those based on <i>F</i>, and <i>R</i>- factors based on ALL data will be
even larger.
;
_reflns_number_total     4472
_reflns_number_gt     4226
_reflns_threshold_expression     I>2\s(I)
_refine_ls_structure_factor_coef     Fsqd
_refine_ls_matrix_type     full
_refine_ls_R_factor_all     0.0555
_refine_ls_R_factor_gt     0.0527
_refine_ls_wR_factor_gt     0.1337
_refine_ls_wR_factor_ref     0.1361
_refine_ls_goodness_of_fit_ref     1.132
_refine_ls_restrained_S_all     1.132
_refine_ls_number_reflns     4472
_refine_ls_number_parameters     241
_refine_ls_number_restraints     0
_refine_ls_hydrogen_treatment     mixed
_refine_ls_weighting_scheme     calc
_refine_ls_weighting_details
         'calc w=1/[\s^2^(Fo^2^)+(0.0772P)^2^+0.1133P] where P=(Fo^2^+2Fc^2^)/3'
_atom_sites_solution_hydrogens     geom
_atom_sites_solution_primary     direct
_atom_sites_solution_secondary     difmap
_refine_ls_shift/su_max     0.000
_refine_ls_shift/su_mean     0.000
_refine_diff_density_max     0.390
_refine_diff_density_min     -0.371
_refine_ls_extinction_method     none
_refine_ls_extinction_coef     ?
_refine_ls_abs_structure_details     'Flack (1983), 1861 Freidel pairs'
_refine_ls_abs_structure_Flack     0.08(10)
loop_
    _atom_type_symbol
    _atom_type_description
    _atom_type_scat_dispersion_real
    _atom_type_scat_dispersion_imag
    _atom_type_scat_source
    'C' 'C' 0.0033 0.0016
                         'International Tables Vol C Tables 4.2.6.8 and 6.1.1.4'
    'H' 'H' 0.0000 0.0000
                         'International Tables Vol C Tables 4.2.6.8 and 6.1.1.4'
    'N' 'N' 0.0061 0.0033
                         'International Tables Vol C Tables 4.2.6.8 and 6.1.1.4'
    'O' 'O' 0.0106 0.0060
                         'International Tables Vol C Tables 4.2.6.8 and 6.1.1.4'
    'S' 'S' 0.1246 0.1234
                         'International Tables Vol C Tables 4.2.6.8 and 6.1.1.4'
_computing_data_collection     'SMART (Bruker, 2001)'
_computing_cell_refinement     'SAINT-Plus (Bruker, 2001)'
_computing_data_reduction     'SAINT-Plus (Bruker, 2001)'
_computing_structure_solution     'SHELXS97 (Sheldrick, 2008)'
_computing_structure_refinement     'SHELXL97 (Sheldrick, 2008)'
_computing_molecular_graphics     'PLATON (Spek, 2009)'
_computing_publication_material     'SHELXTL (Sheldrick, 2008)'
loop_
    _atom_site_type_symbol
    _atom_site_label
    _atom_site_fract_x
    _atom_site_fract_y
    _atom_site_fract_z
    _atom_site_U_iso_or_equiv
    _atom_site_adp_type
    _atom_site_calc_flag
    _atom_site_refinement_flags
    _atom_site_occupancy
    _atom_site_disorder_assembly
    _atom_site_disorder_group
    C C1 0.2534(2) 0.22884(14) 0.48554(12) 0.0322(4) Uani d . 1 . .
    C C2 0.3341(3) 0.15050(17) 0.45355(15) 0.0412(5) Uani d . 1 . .
    H H2 0.3794 0.1052 0.4887 0.049 Uiso calc R 1 . .
    C C3 0.3457(3) 0.14132(19) 0.36796(15) 0.0515(6) Uani d . 1 . .
    H H3 0.4008 0.0895 0.3457 0.062 Uiso calc R 1 . .
    C C4 0.2783(4) 0.2063(2) 0.31554(15) 0.0545(6) Uani d . 1 . .
    H H4 0.2864 0.1984 0.2582 0.065 Uiso calc R 1 . .
    C C5 0.1984(3) 0.28367(18) 0.34767(15) 0.0502(6) Uani d . 1 . .
    H H5 0.1530 0.3283 0.3119 0.060 Uiso calc R 1 . .
    C C6 0.1848(3) 0.29565(16) 0.43303(13) 0.0388(5) Uani d . 1 . .
    H H6 0.1304 0.3479 0.4547 0.047 Uiso calc R 1 . .
    C C7 0.3242(3) 0.32075(14) 0.61007(13) 0.0347(4) Uani d . 1 . .
    C C8 0.3275(3) 0.32060(16) 0.69897(13) 0.0358(4) Uani d . 1 . .
    C C9 0.2629(3) 0.24251(15) 0.74015(12) 0.0374(4) Uani d . 1 . .
    C C10 0.1679(2) 0.17242(14) 0.62462(12) 0.0342(4) Uani d . 1 . .
    C C11 0.3990(3) 0.38959(15) 0.75391(13) 0.0362(4) Uani d . 1 . .
    C C12 0.3869(3) 0.36077(15) 0.83528(14) 0.0407(5) Uani d . 1 . .
    C C13 -0.0094(3) 0.03243(17) 0.62828(15) 0.0483(6) Uani d . 1 . .
    H H13A -0.1188 0.0260 0.6055 0.058 Uiso calc R 1 . .
    H H13B -0.0201 0.0488 0.6867 0.058 Uiso calc R 1 . .
    C C14 0.0757(4) -0.0588(2) 0.6213(2) 0.0725(9) Uani d . 1 . .
    H H14A 0.0157 -0.1056 0.6532 0.087 Uiso calc R 1 . .
    H H14B 0.1834 -0.0526 0.6462 0.087 Uiso calc R 1 . .
    C C15 0.0958(7) -0.0951(3) 0.5329(3) 0.1005(15) Uani d . 1 . .
    H H15A -0.0083 -0.1161 0.5121 0.151 Uiso calc R 1 . .
    H H15B 0.1716 -0.1471 0.5325 0.151 Uiso calc R 1 . .
    H H15C 0.1368 -0.0452 0.4981 0.151 Uiso calc R 1 . .
    C C16 0.4758(4) 0.47961(18) 0.72536(16) 0.0507(6) Uani d . 1 . .
    H H16A 0.3920 0.5227 0.7075 0.076 Uiso calc R 1 . .
    H H16B 0.5486 0.4667 0.6798 0.076 Uiso calc R 1 . .
    H H16C 0.5363 0.5074 0.7704 0.076 Uiso calc R 1 . .
    C C17 0.4320(3) 0.41350(18) 0.91026(15) 0.0443(5) Uani d . 1 . .
    C C18 0.4227(5) 0.4121(2) 1.05795(16) 0.0689(9) Uani d . 1 . .
    H H18A 0.3688 0.4733 1.0586 0.083 Uiso calc R 1 . .
    H H18B 0.5391 0.4218 1.0662 0.083 Uiso calc R 1 . .
    C C19 0.3562(5) 0.3512(3) 1.12406(18) 0.0761(9) Uani d . 1 . .
    H H19A 0.2411 0.3419 1.1151 0.114 Uiso calc R 1 . .
    H H19B 0.3731 0.3809 1.1771 0.114 Uiso calc R 1 . .
    H H19C 0.4110 0.2911 1.1231 0.114 Uiso calc R 1 . .
    N N1 0.2447(2) 0.24077(12) 0.57496(10) 0.0340(4) Uani d . 1 . .
    N N2 0.1836(2) 0.16896(13) 0.70577(11) 0.0393(4) Uani d . 1 . .
    N N3 0.0749(2) 0.10894(14) 0.58518(13) 0.0422(4) Uani d . 1 . .
    H H3A 0.055(3) 0.121(2) 0.5323(18) 0.051 Uiso d . 1 . .
    O O1 0.3846(2) 0.38072(11) 0.56420(9) 0.0453(4) Uani d . 1 . .
    O O2 0.4921(3) 0.49108(14) 0.91163(11) 0.0578(5) Uani d . 1 . .
    O O3 0.3935(3) 0.36454(14) 0.97886(11) 0.0609(5) Uani d . 1 . .
    S S1 0.29211(8) 0.25028(4) 0.84614(3) 0.04848(17) Uani d . 1 . .
loop_
    _atom_site_aniso_label
    _atom_site_aniso_U_11
    _atom_site_aniso_U_22
    _atom_site_aniso_U_33
    _atom_site_aniso_U_12
    _atom_site_aniso_U_13
    _atom_site_aniso_U_23
    C1 0.0379(9) 0.0327(10) 0.0261(9) -0.0042(7) 0.0009(7) 0.0019(7)
    C2 0.0486(12) 0.0380(12) 0.0369(11) 0.0050(9) -0.0041(9) 0.0002(9)
    C3 0.0667(15) 0.0487(14) 0.0391(12) 0.0029(11) 0.0069(11) -0.0120(10)
    C4 0.0743(17) 0.0613(16) 0.0278(10) -0.0083(14) 0.0003(11) -0.0038(10)
    C5 0.0619(13) 0.0515(13) 0.0372(11) -0.0084(11) -0.0076(11) 0.0142(11)
    C6 0.0430(11) 0.0356(11) 0.0378(11) 0.0019(9) -0.0006(9) 0.0052(8)
    C7 0.0427(11) 0.0287(9) 0.0327(10) 0.0026(8) 0.0031(8) -0.0027(8)
    C8 0.0447(11) 0.0326(10) 0.0301(10) -0.0012(9) 0.0029(8) -0.0024(8)
    C9 0.0489(11) 0.0390(11) 0.0242(8) 0.0002(10) -0.0013(8) 0.0001(8)
    C10 0.0439(11) 0.0290(10) 0.0297(10) -0.0004(8) 0.0015(8) 0.0028(8)
    C11 0.0412(10) 0.0328(10) 0.0344(11) 0.0030(8) 0.0017(8) -0.0056(8)
    C12 0.0498(11) 0.0389(11) 0.0334(11) -0.0011(9) 0.0002(9) -0.0048(9)
    C13 0.0618(14) 0.0451(13) 0.0381(12) -0.0169(11) 0.0044(11) 0.0009(10)
    C14 0.079(2) 0.0551(17) 0.083(2) -0.0100(15) -0.0015(17) 0.0234(16)
    C15 0.139(4) 0.053(2) 0.109(3) -0.005(2) 0.043(3) -0.018(2)
    C16 0.0734(17) 0.0381(12) 0.0406(13) -0.0103(11) 0.0032(11) -0.0060(10)
    C17 0.0517(12) 0.0460(13) 0.0354(11) 0.0043(10) -0.0032(10) -0.0104(10)
    C18 0.104(2) 0.0697(19) 0.0329(13) -0.0100(18) -0.0062(14) -0.0123(12)
    C19 0.101(2) 0.086(2) 0.0413(15) 0.000(2) -0.0002(16) -0.0025(15)
    N1 0.0460(8) 0.0304(8) 0.0258(8) -0.0008(7) 0.0016(6) 0.0007(6)
    N2 0.0547(11) 0.0356(9) 0.0276(8) -0.0092(8) -0.0007(8) 0.0024(7)
    N3 0.0570(11) 0.0387(10) 0.0309(9) -0.0101(8) -0.0060(8) 0.0028(8)
    O1 0.0673(10) 0.0378(9) 0.0308(8) -0.0124(8) 0.0093(7) 0.0004(6)
    O2 0.0789(12) 0.0515(11) 0.0429(10) -0.0127(9) -0.0058(9) -0.0113(8)
    O3 0.0943(14) 0.0570(11) 0.0313(9) -0.0150(10) -0.0040(9) -0.0089(8)
    S1 0.0721(4) 0.0474(3) 0.0259(2) -0.0128(3) -0.0033(2) 0.0012(2)
_geom_special_details
;
All e.s.d.'s (except the e.s.d. in the dihedral angle between two l.s. planes)
are estimated using the full covariance matrix. The cell e.s.d.'s are taken
into account individually in the estimation of e.s.d.'s in distances, angles
and torsion angles; correlations between e.s.d.'s in cell parameters are only
used when they are defined by crystal symmetry. An approximate (isotropic)
treatment of cell e.s.d.'s is used for estimating e.s.d.'s involving l.s.
planes.
;
loop_
    _geom_bond_atom_site_label_1
    _geom_bond_atom_site_label_2
    _geom_bond_site_symmetry_2
    _geom_bond_distance
    _geom_bond_publ_flag
    C1 C6 . 1.384(3) ?
    C1 C2 . 1.387(3) ?
    C1 N1 . 1.448(2) ?
    C2 C3 . 1.385(3) ?
    C2 H2 . 0.9300 ?
    C3 C4 . 1.362(4) ?
    C3 H3 . 0.9300 ?
    C4 C5 . 1.373(4) ?
    C4 H4 . 0.9300 ?
    C5 C6 . 1.386(3) ?
    C5 H5 . 0.9300 ?
    C6 H6 . 0.9300 ?
    C7 O1 . 1.226(3) ?
    C7 N1 . 1.420(3) ?
    C7 C8 . 1.429(3) ?
    C8 C9 . 1.390(3) ?
    C8 C11 . 1.439(3) ?
    C9 N2 . 1.343(3) ?
    C9 S1 . 1.723(2) ?
    C10 N2 . 1.311(3) ?
    C10 N3 . 1.335(3) ?
    C10 N1 . 1.401(3) ?
    C11 C12 . 1.373(3) ?
    C11 C16 . 1.490(3) ?
    C12 C17 . 1.463(3) ?
    C12 S1 . 1.751(2) ?
    C13 N3 . 1.456(3) ?
    C13 C14 . 1.468(4) ?
    C13 H13A . 0.9700 ?
    C13 H13B . 0.9700 ?
    C14 C15 . 1.519(5) ?
    C14 H14A . 0.9700 ?
    C14 H14B . 0.9700 ?
    C15 H15A . 0.9600 ?
    C15 H15B . 0.9600 ?
    C15 H15C . 0.9600 ?
    C16 H16A . 0.9600 ?
    C16 H16B . 0.9600 ?
    C16 H16C . 0.9600 ?
    C17 O2 . 1.201(3) ?
    C17 O3 . 1.339(3) ?
    C18 O3 . 1.457(3) ?
    C18 C19 . 1.471(5) ?
    C18 H18A . 0.9700 ?
    C18 H18B . 0.9700 ?
    C19 H19A . 0.9600 ?
    C19 H19B . 0.9600 ?
    C19 H19C . 0.9600 ?
    N3 H3A . 0.88(3) ?
loop_
    _geom_angle_atom_site_label_1
    _geom_angle_atom_site_label_2
    _geom_angle_atom_site_label_3
    _geom_angle_site_symmetry_1
    _geom_angle_site_symmetry_3
    _geom_angle
    _geom_angle_publ_flag
    C6 C1 C2 . . 120.7(2) ?
    C6 C1 N1 . . 120.37(18) ?
    C2 C1 N1 . . 118.93(18) ?
    C3 C2 C1 . . 118.4(2) ?
    C3 C2 H2 . . 120.8 ?
    C1 C2 H2 . . 120.8 ?
    C4 C3 C2 . . 121.5(2) ?
    C4 C3 H3 . . 119.2 ?
    C2 C3 H3 . . 119.2 ?
    C3 C4 C5 . . 119.7(2) ?
    C3 C4 H4 . . 120.1 ?
    C5 C4 H4 . . 120.1 ?
    C4 C5 C6 . . 120.5(2) ?
    C4 C5 H5 . . 119.8 ?
    C6 C5 H5 . . 119.8 ?
    C1 C6 C5 . . 119.2(2) ?
    C1 C6 H6 . . 120.4 ?
    C5 C6 H6 . . 120.4 ?
    O1 C7 N1 . . 119.66(19) ?
    O1 C7 C8 . . 126.5(2) ?
    N1 C7 C8 . . 113.87(18) ?
    C9 C8 C7 . . 118.0(2) ?
    C9 C8 C11 . . 113.54(18) ?
    C7 C8 C11 . . 128.3(2) ?
    N2 C9 C8 . . 126.94(19) ?
    N2 C9 S1 . . 121.50(16) ?
    C8 C9 S1 . . 111.54(16) ?
    N2 C10 N3 . . 120.16(19) ?
    N2 C10 N1 . . 123.25(18) ?
    N3 C10 N1 . . 116.58(18) ?
    C12 C11 C8 . . 110.74(19) ?
    C12 C11 C16 . . 125.2(2) ?
    C8 C11 C16 . . 124.04(19) ?
    C11 C12 C17 . . 127.9(2) ?
    C11 C12 S1 . . 113.03(16) ?
    C17 C12 S1 . . 118.88(17) ?
    N3 C13 C14 . . 113.0(2) ?
    N3 C13 H13A . . 109.0 ?
    C14 C13 H13A . . 109.0 ?
    N3 C13 H13B . . 109.0 ?
    C14 C13 H13B . . 109.0 ?
    H13A C13 H13B . . 107.8 ?
    C13 C14 C15 . . 114.8(3) ?
    C13 C14 H14A . . 108.6 ?
    C15 C14 H14A . . 108.6 ?
    C13 C14 H14B . . 108.6 ?
    C15 C14 H14B . . 108.6 ?
    H14A C14 H14B . . 107.6 ?
    C14 C15 H15A . . 109.5 ?
    C14 C15 H15B . . 109.5 ?
    H15A C15 H15B . . 109.5 ?
    C14 C15 H15C . . 109.5 ?
    H15A C15 H15C . . 109.5 ?
    H15B C15 H15C . . 109.5 ?
    C11 C16 H16A . . 109.5 ?
    C11 C16 H16B . . 109.5 ?
    H16A C16 H16B . . 109.5 ?
    C11 C16 H16C . . 109.5 ?
    H16A C16 H16C . . 109.5 ?
    H16B C16 H16C . . 109.5 ?
    O2 C17 O3 . . 123.5(2) ?
    O2 C17 C12 . . 125.6(2) ?
    O3 C17 C12 . . 110.8(2) ?
    O3 C18 C19 . . 107.5(3) ?
    O3 C18 H18A . . 110.2 ?
    C19 C18 H18A . . 110.2 ?
    O3 C18 H18B . . 110.2 ?
    C19 C18 H18B . . 110.2 ?
    H18A C18 H18B . . 108.5 ?
    C18 C19 H19A . . 109.5 ?
    C18 C19 H19B . . 109.5 ?
    H19A C19 H19B . . 109.5 ?
    C18 C19 H19C . . 109.5 ?
    H19A C19 H19C . . 109.5 ?
    H19B C19 H19C . . 109.5 ?
    C10 N1 C7 . . 121.80(16) ?
    C10 N1 C1 . . 120.45(16) ?
    C7 N1 C1 . . 117.67(16) ?
    C10 N2 C9 . . 115.30(18) ?
    C10 N3 C13 . . 122.80(19) ?
    C10 N3 H3A . . 115.4(19) ?
    C13 N3 H3A . . 121.2(19) ?
    C17 O3 C18 . . 116.2(2) ?
    C9 S1 C12 . . 91.12(11) ?
loop_
    _geom_torsion_atom_site_label_1
    _geom_torsion_atom_site_label_2
    _geom_torsion_atom_site_label_3
    _geom_torsion_atom_site_label_4
    _geom_torsion_site_symmetry_1
    _geom_torsion_site_symmetry_2
    _geom_torsion_site_symmetry_3
    _geom_torsion_site_symmetry_4
    _geom_torsion
    _geom_torsion_publ_flag
    C6 C1 C2 C3 . . . . 0.6(3) ?
    N1 C1 C2 C3 . . . . -178.1(2) ?
    C1 C2 C3 C4 . . . . -0.9(4) ?
    C2 C3 C4 C5 . . . . 0.8(4) ?
    C3 C4 C5 C6 . . . . -0.5(4) ?
    C2 C1 C6 C5 . . . . -0.3(3) ?
    N1 C1 C6 C5 . . . . 178.4(2) ?
    C4 C5 C6 C1 . . . . 0.2(4) ?
    O1 C7 C8 C9 . . . . -175.2(2) ?
    N1 C7 C8 C9 . . . . 3.3(3) ?
    O1 C7 C8 C11 . . . . 0.8(4) ?
    N1 C7 C8 C11 . . . . 179.28(19) ?
    C7 C8 C9 N2 . . . . -6.1(3) ?
    C11 C8 C9 N2 . . . . 177.4(2) ?
    C7 C8 C9 S1 . . . . 175.14(16) ?
    C11 C8 C9 S1 . . . . -1.4(2) ?
    C9 C8 C11 C12 . . . . 0.4(3) ?
    C7 C8 C11 C12 . . . . -175.7(2) ?
    C9 C8 C11 C16 . . . . -179.8(2) ?
    C7 C8 C11 C16 . . . . 4.1(4) ?
    C8 C11 C12 C17 . . . . -174.6(2) ?
    C16 C11 C12 C17 . . . . 5.6(4) ?
    C8 C11 C12 S1 . . . . 0.8(2) ?
    C16 C11 C12 S1 . . . . -179.1(2) ?
    N3 C13 C14 C15 . . . . -60.7(4) ?
    C11 C12 C17 O2 . . . . -2.1(4) ?
    S1 C12 C17 O2 . . . . -177.2(2) ?
    C11 C12 C17 O3 . . . . 176.3(2) ?
    S1 C12 C17 O3 . . . . 1.2(3) ?
    N2 C10 N1 C7 . . . . -10.4(3) ?
    N3 C10 N1 C7 . . . . 169.45(18) ?
    N2 C10 N1 C1 . . . . 166.03(19) ?
    N3 C10 N1 C1 . . . . -14.1(3) ?
    O1 C7 N1 C10 . . . . -177.29(19) ?
    C8 C7 N1 C10 . . . . 4.1(3) ?
    O1 C7 N1 C1 . . . . 6.2(3) ?
    C8 C7 N1 C1 . . . . -172.42(17) ?
    C6 C1 N1 C10 . . . . 120.7(2) ?
    C2 C1 N1 C10 . . . . -60.5(3) ?
    C6 C1 N1 C7 . . . . -62.7(3) ?
    C2 C1 N1 C7 . . . . 116.0(2) ?
    N3 C10 N2 C9 . . . . -172.1(2) ?
    N1 C10 N2 C9 . . . . 7.7(3) ?
    C8 C9 N2 C10 . . . . 0.5(3) ?
    S1 C9 N2 C10 . . . . 179.13(17) ?
    N2 C10 N3 C13 . . . . -1.6(3) ?
    N1 C10 N3 C13 . . . . 178.5(2) ?
    C14 C13 N3 C10 . . . . -100.7(3) ?
    O2 C17 O3 C18 . . . . 2.3(4) ?
    C12 C17 O3 C18 . . . . -176.2(3) ?
    C19 C18 O3 C17 . . . . 173.9(3) ?
    N2 C9 S1 C12 . . . . -177.32(19) ?
    C8 C9 S1 C12 . . . . 1.53(17) ?
    C11 C12 S1 C9 . . . . -1.33(19) ?
    C17 C12 S1 C9 . . . . 174.47(19) ?
loop_
    _geom_hbond_atom_site_label_D
    _geom_hbond_atom_site_label_H
    _geom_hbond_atom_site_label_A
    _geom_hbond_site_symmetry_A
    _geom_hbond_distance_DH
    _geom_hbond_distance_HA
    _geom_hbond_distance_DA
    _geom_hbond_angle_DHA
    C6 H6 O2 2_564 0.93 2.58 3.359(3) 141.7
    C2 H2 O2 3_646 0.93 2.50 3.432(3) 176.7
    N3 H3A O1 4_456 0.88(3) 2.08(3) 2.863(3) 147(3)
    C16 H16C O2 . 0.96 2.31 3.000(3) 128.3
data_global
_journal_date_recd_electronic     2009-08-14
_journal_date_accepted     2009-08-23
_journal_name_full     'Acta Crystallographica, Section E'
_journal_year     2009
_journal_volume     65
_journal_issue      9
_journal_page_first     o2266
_journal_page_last     o2266
_journal_paper_category     QO
_journal_coeditor_code     AT2864
_publ_contact_author_name     'Jing Xu'
_publ_contact_author_address
;
Institute of Medicinal Chemistry, Yunyang Medical College, Shiyan 442000,
People's Republic of China
;
_publ_contact_author_email     jxu6686@yahoo.com.cn
_publ_contact_author_fax     ?
_publ_contact_author_phone     ?
_publ_section_title
;\
Ethyl
5-methyl-4-oxo-3-phenyl-2-propylamino-3,4-dihydrothieno[2,3-<i>d</i>]\
pyrimidine-6-carboxylate
;
loop_
    _publ_author_name
    _publ_author_address
    'Ai-Hua Zheng'
;
Institute of Medicinal Chemistry, Yunyang Medical College,
Shiyan 442000, People's Republic of China
;
    'Yan-Mei Ren'
;
Clinical Laboratory, Zhoushan Center for Disease Control and Prevention,
Shiyan 442000, People's Republic of China
;
    'Jing Xu'
;
Institute of Medicinal Chemistry, Yunyang Medical College,
Shiyan 442000, People's Republic of China
;
