# Supplementary material for: Ethyl 5-methyl-4-oxo-3-phenyl-2-propyl­amino-3,4-dihydro­thieno[2,3-d]pyrimidine-6-carboxyl­ate
Source: Acta Crystallogr Sect E Struct Rep Online. 2009 Aug 29;65(Pt 9):o2266. doi: 10.1107/S1600536809033595 (PMC2969942; doi:10.1107/S1600536809033595)
Supplement: Supplementary file 2 [file e-65-o2266-Isup2.hkl]

# 
# h,k,l, Fc-squared, Fo-squared, sigma(Fo-squared) and status flag 
# 
data_I
_shelx_title ' t in P2(1)2(1)2(1)' 
_shelx_refln_list_code          4 
_shelx_F_calc_maximum      239.28 
_exptl_crystal_F_000       780.00 
_reflns_d_resolution_high  0.7507 
 
loop_ 
 _symmetry_equiv_pos_as_xyz 
 'x, y, z' 
 '-x+1/2, -y, z+1/2' 
 '-x, y+1/2, -z+1/2' 
 'x+1/2, -y+1/2, -z' 
 
_cell_length_a     8.1682 
_cell_length_b    14.1247 
_cell_length_c    16.0672 
_cell_angle_alpha  90.000 
_cell_angle_beta   90.000 
_cell_angle_gamma  90.000 
 
_shelx_F_squared_multiplier     1.000 
 
loop_ 
 _refln_index_h 
 _refln_index_k 
 _refln_index_l 
 _refln_F_squared_calc 
 _refln_F_squared_meas 
 _refln_F_squared_sigma 
 _refln_observed_status 
   2   0   0     5403.61     5242.19    101.51 o 
   4   0   0       90.16       78.88      3.31 o 
   6   0   0        2.36        4.21      1.33 o 
   8   0   0       17.32       20.28      4.32 o 
  10   0   0        9.35        8.31      2.66 o 
   1   1   0      492.89      622.66      7.98 o 
   2   1   0    16852.73    15375.76    329.58 o 
   3   1   0     1833.98     2074.62     25.96 o 
   4   1   0       55.68       88.60     18.06 o 
   5   1   0        0.37        2.10      0.65 o 
   6   1   0        3.70        6.26      1.09 o 
   7   1   0       24.69       19.08      1.89 o 
   8   1   0       79.81       82.29      4.20 o 
   9   1   0        2.08        6.05      1.56 o 
  10   1   0       18.75       19.06      4.88 o 
   0   2   0    13765.37    11591.26   1255.63 o 
   1   2   0    14303.68    14210.78    141.62 o 
   2   2   0    57256.91    43048.80   2586.94 o 
   3   2   0      345.52      415.86     16.04 o 
   4   2   0      365.31      387.03     10.44 o 
   5   2   0      720.28      773.26     10.08 o 
   6   2   0        5.69        6.43      1.07 o 
   7   2   0        2.58        4.12      1.06 o 
   8   2   0       39.75       33.20      3.54 o 
   9   2   0        2.20        3.87      1.33 o 
  10   2   0        4.56        8.75      2.77 o 
   1   3   0      141.86      131.35      2.44 o 
   2   3   0     7943.82     7929.88    199.33 o 
   3   3   0     1276.67     1230.88     26.36 o 
   4   3   0     1587.02     1483.78     33.41 o 
   5   3   0      197.35      237.72      6.59 o 
   6   3   0      580.02      557.64     12.24 o 
   7   3   0      105.92      110.61      4.65 o 
   8   3   0       20.97       22.38      2.74 o 
   9   3   0       35.41       42.90      4.93 o 
  10   3   0        4.57        4.88      2.44 o 
   0   4   0      464.02      595.76     12.69 o 
   1   4   0      370.28      327.60      4.72 o 
   2   4   0     3725.58     4251.99     85.79 o 
   3   4   0     1075.66      981.24     39.44 o 
   4   4   0    13706.53    14088.88    325.62 o 
   5   4   0       35.44       22.26      1.66 o 
   6   4   0        4.33        6.14      1.31 o 
   7   4   0       18.82       25.14      2.76 o 
   8   4   0       34.83       31.79      6.15 o 
   9   4   0       29.48       32.31      4.47 o 
  10   4   0        1.58        4.99      2.11 o 
   1   5   0      188.75      215.77      5.65 o 
   2   5   0      439.39      543.64     23.09 o 
   3   5   0        0.01        0.29      0.64 o 
   4   5   0       15.79       17.04      1.43 o 
   5   5   0       19.34       14.40      1.87 o 
   6   5   0      998.21      949.43     15.17 o 
   7   5   0      335.12      341.93     10.96 o 
   8   5   0       39.08       45.66      5.17 o 
   9   5   0       13.25       15.04      3.16 o 
  10   5   0        2.20        0.77      1.40 o 
   0   6   0      120.16      132.89      8.59 o 
   1   6   0      730.79     1033.31      8.75 o 
   2   6   0      702.46      895.76     16.15 o 
   3   6   0     1152.79     1138.40     38.89 o 
   4   6   0      657.34      605.83     26.60 o 
   5   6   0      672.01      597.72     22.36 o 
   6   6   0     2291.53     2176.82     34.68 o 
   7   6   0      230.21      189.85     10.47 o 
   8   6   0       20.28       24.27      3.99 o 
   9   6   0       32.82       27.34      4.15 o 
  10   6   0        0.31        3.39      3.27 o 
   1   7   0      237.68      235.39      3.93 o 
   2   7   0     1482.38     1554.75     42.53 o 
   3   7   0      235.36      234.46     12.98 o 
   4   7   0      259.29      237.47      7.84 o 
   5   7   0      163.11      157.16      5.02 o 
   6   7   0        0.79        1.76      2.16 o 
   7   7   0      382.59      332.57     11.86 o 
   8   7   0      109.87       99.48      6.62 o 
   9   7   0       35.48       40.53      5.37 o 
  10   7   0        5.26        9.04      2.39 o 
   0   8   0     4479.33     4979.39    160.46 o 
   1   8   0      431.70      443.65      5.79 o 
   2   8   0       20.07       17.35      1.53 o 
   3   8   0      108.33       96.35      3.75 o 
   4   8   0      140.18      139.16      6.27 o 
   5   8   0      704.11      652.82     14.57 o 
   6   8   0      391.04      352.96     11.36 o 
   7   8   0       17.54       23.91      3.90 o 
   8   8   0      217.04      190.76     12.80 o 
   9   8   0        4.08        2.19      3.60 o 
   1   9   0       75.35       76.96      2.60 o 
   2   9   0      985.79      995.20     23.16 o 
   3   9   0      294.70      281.90      8.62 o 
   4   9   0      450.01      446.44      8.86 o 
   5   9   0      159.04      145.99     13.96 o 
   6   9   0        7.74        6.56      1.97 o 
   7   9   0       16.86        8.98      2.55 o 
   8   9   0        2.03        3.50      1.80 o 
   9   9   0       13.84       12.13      3.06 o 
   0  10   0      298.33      288.31      7.44 o 
   1  10   0      287.37      332.50      5.66 o 
   2  10   0     1274.01     1247.00     17.63 o 
   3  10   0      867.02      871.71     15.71 o 
   4  10   0       83.70       81.28      5.17 o 
   5  10   0      384.60      336.05     11.04 o 
   6  10   0        0.19        4.26      2.16 o 
   7  10   0       14.55       12.47      2.90 o 
   8  10   0       18.02       18.06      3.29 o 
   9  10   0      101.69       98.54      6.99 o 
   1  11   0       70.92       80.87      2.99 o 
   2  11   0       73.81       80.06      5.49 o 
   3  11   0      165.05      159.23      7.13 o 
   4  11   0      131.32      127.37      6.66 o 
   5  11   0       45.78       46.08      5.05 o 
   6  11   0      132.30      114.78      7.01 o 
   7  11   0       17.45       16.90      4.60 o 
   8  11   0        3.62       12.48      2.66 o 
   0  12   0      525.06      503.27     10.97 o 
   1  12   0      580.53      605.96     10.00 o 
   2  12   0      390.85      376.25     10.50 o 
   3  12   0       48.14       48.56      6.54 o 
   4  12   0      143.17      136.56      7.05 o 
   5  12   0       74.75       65.10      5.09 o 
   6  12   0        7.94        8.04      2.15 o 
   7  12   0        5.38        4.14      2.11 o 
   8  12   0       18.27       19.25      3.64 o 
   1  13   0      353.37      341.06      9.95 o 
   2  13   0        0.25        3.57      2.77 o 
   3  13   0       65.07       63.56      4.74 o 
   4  13   0       78.47       75.92      6.48 o 
   5  13   0       43.09       38.78      4.78 o 
   6  13   0      122.64      132.23      7.79 o 
   7  13   0        0.36        2.32      2.05 o 
   1  14   0       29.20       36.54      4.01 o 
   2  14   0      125.81      135.06      6.80 o 
   3  14   0       27.46       25.54      3.72 o 
   4  14   0       22.86       21.41      3.41 o 
   5  14   0       78.14       66.31      5.35 o 
   6  14   0        1.53        4.28      3.66 o 
   7  14   0        3.44        3.58      1.77 o 
   1  15   0      183.23      160.57     10.42 o 
   2  15   0       16.96       19.87      3.05 o 
   3  15   0        4.22        8.20      2.19 o 
   4  15   0      131.17      143.58      7.87 o 
   5  15   0        0.02        2.50      3.77 o 
   6  15   0       11.63        8.23      2.13 o 
   2  16   0       87.71       66.82      6.87 o 
   3  16   0      262.81      233.98     15.79 o 
   4  16   0        0.16        3.23      5.04 o 
   5  16   0       23.49       26.03      4.04 o 
   3  17   0        3.79        5.54      2.66 o 
   4  17   0       37.94       40.21      5.00 o 
   3  18   0       71.44       67.26      6.98 o 
   1   0   1      858.29      995.86      9.79 o 
   2   0   1     9060.83     8602.42    111.00 o 
   3   0   1      129.69      154.28      2.83 o 
   4   0   1      329.25      344.49      7.81 o 
   5   0   1      139.62      133.05      3.44 o 
   6   0   1      244.06      231.32      5.00 o 
   7   0   1       83.39       80.11      3.24 o 
   8   0   1      125.87      123.90      8.37 o 
   9   0   1       56.92       59.87      4.58 o 
  10   0   1        4.73        7.20      2.77 o 
 -10   1   1       28.70       41.22      6.54 o 
  -9   1   1       11.78       12.34      2.23 o 
  -8   1   1        1.88        2.53      1.19 o 
  -7   1   1        5.22        4.07      1.15 o 
  -6   1   1      109.69      117.03      4.19 o 
  -5   1   1       30.69       32.42      1.76 o 
  -4   1   1      121.81      120.88      3.05 o 
  -3   1   1      193.39      167.32      2.90 o 
  -2   1   1    13222.03    12601.85    140.98 o 
  -1   1   1     6486.51     6232.59     39.45 o 
   0   1   1     5044.08     5108.01    180.94 o 
   1   1   1     6475.20     7067.83     85.71 o 
   2   1   1    13296.13    13413.25    205.56 o 
   3   1   1      190.56      158.27      2.93 o 
   4   1   1      121.49      123.96      2.98 o 
   5   1   1       30.04       31.34      1.71 o 
   6   1   1      109.63      117.87      4.32 o 
   7   1   1        4.90        6.90      1.23 o 
   8   1   1        1.70        1.67      1.50 o 
   9   1   1       11.75       11.86      2.39 o 
  10   1   1       29.02       28.54      3.92 o 
 -10   2   1        4.80        8.31      3.10 o 
  -9   2   1        6.98        8.53      3.10 o 
  -8   2   1       30.31       25.15      2.85 o 
  -7   2   1      143.70      137.42      5.06 o 
  -6   2   1      135.69      128.09      3.69 o 
  -5   2   1      233.85      245.18      7.34 o 
  -4   2   1     1345.30     1326.54     13.62 o 
  -3   2   1     2077.49     2317.86     38.14 o 
  -2   2   1      190.41      200.22      4.28 o 
  -1   2   1     2365.37     2543.51     42.11 o 
   0   2   1     2699.09     2794.48     17.27 o 
   1   2   1     2383.00     2706.29     53.68 o 
   2   2   1      196.81      214.36      3.75 o 
   3   2   1     2056.08     2342.57     44.31 o 
   4   2   1     1359.22     1330.50     15.82 o 
   5   2   1      236.29      248.72      5.20 o 
   6   2   1      132.30      128.20      5.61 o 
   7   2   1      144.84      135.63      5.04 o 
   8   2   1       29.34       27.33      3.02 o 
   9   2   1        7.09        8.85      2.11 o 
  10   2   1        4.89       16.84      3.77 o 
 -10   3   1       33.53       30.70      6.43 o 
  -9   3   1       10.15       12.97      2.88 o 
  -8   3   1        5.99        6.51      2.13 o 
  -7   3   1       18.24       17.88      2.46 o 
  -6   3   1      197.62      188.36      5.55 o 
  -5   3   1       70.71       63.68      2.44 o 
  -4   3   1     1588.65     1752.65     25.95 o 
  -3   3   1     2169.76     2399.33     64.41 o 
  -2   3   1     6605.25     6856.02     47.54 o 
  -1   3   1     2051.76     2140.70     23.80 o 
   0   3   1     6302.84     6176.57     89.15 o 
   1   3   1     2028.46     2094.49     10.35 o 
   2   3   1     6670.15     7491.75    162.69 o 
   3   3   1     2149.98     2427.02     55.92 o 
   4   3   1     1601.50     1787.69     28.55 o 
   5   3   1       71.94       60.48      3.21 o 
   6   3   1      197.61      192.61     10.38 o 
   7   3   1       18.19       15.62      2.20 o 
   8   3   1        6.14        8.66      1.81 o 
   9   3   1       10.58       10.75      3.21 o 
  10   3   1       34.09       42.33      7.31 o 
 -10   4   1        2.19       10.31      2.99 o 
  -9   4   1       50.35       55.52      4.85 o 
  -8   4   1       15.14       15.44      3.08 o 
  -7   4   1      104.11       92.91      5.72 o 
  -6   4   1       76.63       73.07      3.52 o 
  -5   4   1     1438.38     1436.53     13.96 o 
  -4   4   1     1620.91     1843.22     62.24 o 
  -3   4   1      329.65      338.56     14.48 o 
  -2   4   1       74.08      124.37     26.21 o 
  -1   4   1     1256.91     1338.11     14.25 o 
   0   4   1      688.82      666.94      5.00 o 
   1   4   1     1263.54     1326.58     13.98 o 
   2   4   1       72.55       98.27      2.93 o 
   3   4   1      331.01      334.77      8.57 o 
   4   4   1     1620.89     1849.20     30.90 o 
   5   4   1     1437.92     1492.70     36.16 o 
   6   4   1       77.62       70.92      3.59 o 
   7   4   1      107.14      100.21      4.51 o 
   8   4   1       14.32       13.03      2.12 o 
   9   4   1       51.56       54.97      5.14 o 
  10   4   1        2.14        9.86      3.21 o 
 -10   5   1        5.76       10.47      2.57 o 
  -9   5   1       29.97       35.01      4.74 o 
  -8   5   1      231.54      207.94      9.21 o 
  -7   5   1       16.62       18.27      3.41 o 
  -6   5   1      468.61      418.96      8.45 o 
  -5   5   1      168.47      191.31      5.58 o 
  -4   5   1     1694.00     1751.66     56.93 o 
  -3   5   1     1565.08     1639.46     17.16 o 
  -2   5   1        9.60       16.39      2.09 o 
  -1   5   1      384.96      449.42     10.19 o 
   0   5   1     1071.31     1268.65      7.75 o 
   1   5   1      365.75      423.71      4.24 o 
   2   5   1       11.57       15.13      1.11 o 
   3   5   1     1567.49     1783.22     51.17 o 
   4   5   1     1706.22     1781.91     56.84 o 
   5   5   1      167.91      187.99      5.39 o 
   6   5   1      468.58      434.28     10.74 o 
   7   5   1       17.01       18.66      2.37 o 
   8   5   1      232.82      229.14      9.48 o 
   9   5   1       30.82       32.62      4.49 o 
  10   5   1        6.01       13.85      3.88 o 
 -10   6   1       14.21       15.00      2.74 o 
  -9   6   1       40.15       33.82      4.83 o 
  -8   6   1       28.25       29.61      4.30 o 
  -7   6   1      228.76      202.16      8.89 o 
  -6   6   1      149.36      133.63      6.98 o 
  -5   6   1      354.13      314.37      6.71 o 
  -4   6   1      288.96      281.04      8.18 o 
  -3   6   1     2025.00     2159.87     70.11 o 
  -2   6   1      735.98      813.53     19.32 o 
  -1   6   1      643.98      729.05      6.57 o 
   0   6   1      491.06      548.10      5.54 o 
   1   6   1      636.03      711.35      6.11 o 
   2   6   1      737.83      850.03     26.82 o 
   3   6   1     2041.82     2235.17     79.70 o 
   4   6   1      279.81      291.13     11.08 o 
   5   6   1      360.50      319.76      7.12 o 
   6   6   1      149.81      134.08      5.08 o 
   7   6   1      233.75      199.40      8.61 o 
   8   6   1       29.14       36.03      4.72 o 
   9   6   1       40.99       41.32      5.09 o 
  10   6   1       14.03       13.35      3.93 o 
 -10   7   1       10.59       14.51      4.93 o 
  -9   7   1        0.29        8.91      2.66 o 
  -8   7   1      114.40       97.51      6.58 o 
  -7   7   1      299.70      277.19     10.42 o 
  -6   7   1      369.28      318.85     10.58 o 
  -5   7   1      457.78      425.28     17.84 o 
  -4   7   1       32.28       41.81      3.37 o 
  -3   7   1       13.91       15.28      1.73 o 
  -2   7   1      173.96      235.69      4.81 o 
  -1   7   1     1260.82     1354.69      9.68 o 
   0   7   1      734.36      629.49      6.44 o 
   1   7   1     1279.95     1377.32      9.30 o 
   2   7   1      167.87      226.53      4.37 o 
   3   7   1       15.23       12.30      1.58 o 
   4   7   1       33.26       41.45      3.45 o 
   5   7   1      456.21      420.68      8.40 o 
   6   7   1      369.26      315.71     10.41 o 
   7   7   1      301.11      279.01     10.54 o 
   8   7   1      114.35       97.73      8.81 o 
   9   7   1        0.25        2.59      3.49 o 
  10   7   1       10.80       20.76      3.59 o 
  -9   8   1       68.51       63.79      5.41 o 
  -8   8   1       13.23        8.77      2.50 o 
  -7   8   1      112.83       97.79      9.47 o 
  -6   8   1       71.07       77.71      5.50 o 
  -5   8   1      645.32      547.97     13.24 o 
  -4   8   1       17.82       13.22      2.51 o 
  -3   8   1       73.01       61.93      2.37 o 
  -2   8   1       11.95       17.06      2.35 o 
  -1   8   1      791.97      848.03      9.75 o 
   0   8   1       10.41       16.60      1.38 o 
   1   8   1      788.73      847.53     10.17 o 
   2   8   1       11.44       17.40      1.44 o 
   3   8   1       76.04       70.41      4.23 o 
   4   8   1       18.85       13.25      2.51 o 
   5   8   1      661.21      590.93     13.75 o 
   6   8   1       70.65       73.36      5.41 o 
   7   8   1      115.37      105.33      6.50 o 
   8   8   1       13.18       13.37      3.03 o 
   9   8   1       68.65       68.94      5.56 o 
  -9   9   1        1.70        7.60      2.43 o 
  -8   9   1       57.29       38.11      5.08 o 
  -7   9   1       48.93       47.06      5.52 o 
  -6   9   1       73.15       69.52     10.53 o 
  -5   9   1      453.96      417.67     21.94 o 
  -4   9   1      323.11      307.76      7.51 o 
  -3   9   1      305.29      260.49      8.22 o 
  -2   9   1      229.69      231.46     12.63 o 
  -1   9   1      664.61      697.31     12.59 o 
   0   9   1       22.99       20.53      1.53 o 
   1   9   1      660.00      701.27      7.64 o 
   2   9   1      229.87      230.42      7.64 o 
   3   9   1      302.87      257.26     19.28 o 
   4   9   1      318.49      298.61     15.90 o 
   5   9   1      451.92      419.78     12.06 o 
   6   9   1       73.18       67.26      5.21 o 
   7   9   1       49.09       46.43      5.37 o 
   8   9   1       56.91       42.90      5.52 o 
   9   9   1        1.52        5.71      2.08 o 
  -9  10   1       24.62       29.38      4.54 o 
  -8  10   1       38.32       47.60      5.72 o 
  -7  10   1       89.24       85.38      6.11 o 
  -6  10   1        0.88        2.20      1.60 o 
  -5  10   1       54.70       62.29      3.66 o 
  -4  10   1       90.89       93.53      7.48 o 
  -3  10   1       85.22       66.28      4.42 o 
  -2  10   1       26.61       28.05      2.20 o 
  -1  10   1      205.99      203.92      5.15 o 
   0  10   1       44.10       44.56      2.12 o 
   1  10   1      208.50      210.18      5.68 o 
   2  10   1       28.17       30.08      3.41 o 
   3  10   1       89.63       69.61      4.62 o 
   4  10   1       93.78       96.87      5.64 o 
   5  10   1       57.89       55.44      4.58 o 
   6  10   1        0.60        2.54      1.56 o 
   7  10   1       90.72       90.71      6.35 o 
   8  10   1       38.05       43.16      5.52 o 
   9  10   1       24.79       30.45      5.32 o 
  -8  11   1       34.42       49.06      5.87 o 
  -7  11   1       26.46       32.70      4.71 o 
  -6  11   1       37.38       37.80      4.78 o 
  -5  11   1        9.48        9.79      2.49 o 
  -4  11   1       49.87       48.97      4.14 o 
  -3  11   1     1414.85     1370.56     20.37 o 
  -2  11   1       71.56       75.02      4.54 o 
  -1  11   1      689.36      680.23      8.63 o 
   0  11   1      362.91      382.91      6.41 o 
   1  11   1      686.33      687.54      8.48 o 
   2  11   1       67.61       72.80      4.88 o 
   3  11   1     1402.09     1358.51     20.57 o 
   4  11   1       48.61       46.66      4.44 o 
   5  11   1        9.23        6.16      4.82 o 
   6  11   1       37.32       39.91      5.01 o 
   7  11   1       26.09       29.59      4.46 o 
   8  11   1       34.23       39.39      4.95 o 
  -8  12   1        6.55        8.02      2.11 o 
  -7  12   1       28.60       27.95      4.35 o 
  -6  12   1       18.84       25.51      4.07 o 
  -5  12   1      107.64      112.74      6.65 o 
  -4  12   1       17.89       18.47      3.27 o 
  -3  12   1       64.03       72.03      4.81 o 
  -2  12   1       71.11       86.76      5.09 o 
  -1  12   1      373.84      326.22     11.10 o 
   0  12   1       67.73       70.79      2.96 o 
   1  12   1      377.48      324.57      9.44 o 
   2  12   1       72.33       77.01      4.90 o 
   3  12   1       67.42       71.13      4.93 o 
   4  12   1       19.16       17.58      3.09 o 
   5  12   1      105.46      109.62      6.66 o 
   6  12   1       18.75       19.45      3.49 o 
   7  12   1       28.91       35.54      4.81 o 
   8  12   1        6.64        6.10      2.05 o 
  -7  13   1       61.92       62.86      5.86 o 
  -6  13   1        4.59       10.36      2.31 o 
  -5  13   1        4.93       15.69      3.05 o 
  -4  13   1       29.50       30.09      6.26 o 
  -3  13   1      147.05      132.15      6.73 o 
  -2  13   1       44.86       53.62      4.10 o 
  -1  13   1     1461.13     1484.24     20.40 o 
   0  13   1        9.62       13.81      1.97 o 
   1  13   1     1450.29     1435.86     20.76 o 
   2  13   1       42.81       48.64      3.99 o 
   3  13   1      146.19      137.28      7.05 o 
   4  13   1       29.49       25.76      3.83 o 
   5  13   1        5.09        9.31      4.49 o 
   6  13   1        4.55        7.37      3.55 o 
   7  13   1       61.69       59.30      5.70 o 
  -7  14   1        9.28       15.04      3.99 o 
  -6  14   1       10.49       12.72      3.49 o 
  -5  14   1       29.27       27.39      4.76 o 
  -4  14   1       28.97       35.80      4.62 o 
  -3  14   1      121.97      131.91      7.01 o 
  -2  14   1       74.22       80.54      5.09 o 
  -1  14   1      185.92      193.26     10.86 o 
   0  14   1       68.86       88.66      5.05 o 
   1  14   1      187.86      194.66      7.87 o 
   2  14   1       75.76       72.84      5.09 o 
   3  14   1      122.58      113.53      6.58 o 
   4  14   1       28.39       34.69      4.54 o 
   5  14   1       30.36       35.40      6.37 o 
   6  14   1       10.96       12.17      2.58 o 
   7  14   1        9.45       14.15      2.88 o 
  -6  15   1        6.98       10.57      2.08 o 
  -5  15   1       34.07       32.80      4.67 o 
  -4  15   1       24.73       33.25      4.51 o 
  -3  15   1      114.51      119.50      6.74 o 
  -2  15   1       79.16       68.82      6.98 o 
   1  15   1      616.93      596.60     16.68 o 
   2  15   1       80.02       71.09      5.09 o 
   3  15   1      116.30      118.81      6.77 o 
   4  15   1       25.17       34.62      4.62 o 
   5  15   1       34.45       40.96      4.93 o 
   6  15   1        7.01       10.66      2.68 o 
  -5  16   1       55.14       65.81      5.25 o 
  -4  16   1       17.14       20.73      3.53 o 
  -3  16   1      119.70      120.01      9.86 o 
  -2  16   1        2.08        3.55      2.33 o 
   2  16   1        2.06        4.35      1.45 o 
   3  16   1      121.51      121.80     11.75 o 
   4  16   1       17.99       20.15      3.38 o 
   5  16   1       56.20       66.74      6.02 o 
  -3  17   1      152.36      161.68     11.64 o 
   2  17   1       25.20       28.92      5.43 o 
   3  17   1      154.86      146.38      7.91 o 
   4  17   1        1.52        3.94      1.88 o 
   3  18   1       35.69       47.10      7.98 o 
   0   0   2     1286.01     1754.84     13.63 o 
   1   0   2       84.66       94.68      2.78 o 
   2   0   2     1397.34     1721.96     24.88 o 
   3   0   2     1608.49     1529.92     26.77 o 
   4   0   2      553.21      452.64      7.10 o 
   5   0   2       46.00       40.73      1.95 o 
   6   0   2      146.60      125.98      3.74 o 
   7   0   2       14.51       17.70      1.88 o 
   8   0   2       12.42       16.36      2.25 o 
   9   0   2        4.32        5.80      1.68 o 
  10   0   2       22.98       20.28      3.99 o 
 -10   1   2        9.09       10.64      3.55 o 
  -9   1   2       14.12       14.41      4.21 o 
  -8   1   2       29.47       31.79      3.21 o 
  -7   1   2       90.48       88.46      4.07 o 
  -6   1   2      141.74      155.21      5.09 o 
  -5   1   2      185.74      168.51      3.85 o 
  -4   1   2      655.10      618.58      6.46 o 
  -3   1   2      166.18      170.44      2.89 o 
  -2   1   2     3677.72     3902.53     90.82 o 
  -1   1   2      218.04      258.53      5.76 o 
   0   1   2     4313.56     4599.48     81.27 o 
   1   1   2      217.08      274.75      3.48 o 
   2   1   2     3662.49     4076.42     67.40 o 
   3   1   2      170.88      181.70      5.13 o 
   4   1   2      663.32      633.92      6.83 o 
   5   1   2      184.56      169.06      3.97 o 
   6   1   2      142.85      150.08      4.12 o 
   7   1   2       90.26       91.73      3.97 o 
   8   1   2       29.29       32.03      3.88 o 
   9   1   2       13.95       18.62      3.08 o 
  10   1   2        9.01       10.19      3.10 o 
 -10   2   2       37.71       33.91      6.43 o 
  -9   2   2       48.78       57.30      7.15 o 
  -8   2   2       80.66       68.95     10.25 o 
  -7   2   2       19.45       20.47      2.44 o 
  -6   2   2       16.38       20.37      2.38 o 
  -5   2   2      245.25      244.65      4.50 o 
  -4   2   2     2088.25     2141.24     29.73 o 
  -3   2   2      727.92      808.02     15.21 o 
  -2   2   2     6200.63     6419.98     72.30 o 
  -1   2   2     2313.34     2421.09     13.63 o 
   0   2   2     1209.94     1441.20     21.30 o 
   1   2   2     2318.83     2623.46     11.69 o 
   2   2   2     6236.20     7039.72    146.38 o 
   3   2   2      750.12      857.20     17.55 o 
   4   2   2     2098.71     2155.59     47.23 o 
   5   2   2      248.68      247.90      6.16 o 
   6   2   2       16.27       20.66      1.91 o 
   7   2   2       20.17       24.50      2.23 o 
   8   2   2       81.32       76.17      4.07 o 
   9   2   2       49.09       56.58      4.46 o 
  10   2   2       38.09       43.62      4.84 o 
 -10   3   2        1.25        0.78      1.77 o 
  -9   3   2       35.62       49.60      5.40 o 
  -8   3   2       23.70       31.82      4.30 o 
  -7   3   2       67.52       67.91      3.60 o 
  -6   3   2      207.90      187.51      5.48 o 
  -5   3   2       78.83       79.16      2.50 o 
  -4   3   2      252.70      309.93      6.25 o 
  -3   3   2      413.38      356.58      5.16 o 
  -2   3   2     2260.28     2254.13     11.50 o 
  -1   3   2      161.54      138.17      3.44 o 
   0   3   2     2538.07     2499.10     39.33 o 
   1   3   2      166.49      147.21      5.60 o 
   2   3   2     2263.42     2380.61     32.21 o 
   3   3   2      412.29      380.53      8.25 o 
   4   3   2      249.25      301.80      4.92 o 
   5   3   2       80.21       83.45      2.89 o 
   6   3   2      210.93      187.51      9.96 o 
   7   3   2       66.08       63.75      3.57 o 
   8   3   2       23.09       28.39      3.11 o 
   9   3   2       35.36       46.91      4.49 o 
  10   3   2        1.20        2.22      1.88 o 
 -10   4   2       39.45       37.77      7.54 o 
  -9   4   2       73.48       75.14      5.59 o 
  -8   4   2       62.30       52.00      4.89 o 
  -7   4   2       79.03       76.03      5.29 o 
  -6   4   2      179.08      151.73      5.54 o 
  -5   4   2       45.92       39.32      2.37 o 
  -4   4   2     1330.82     1506.10     52.01 o 
  -3   4   2      527.75      576.14      7.03 o 
  -2   4   2     5144.83     4960.67     26.71 o 
  -1   4   2     3248.56     3443.10     56.46 o 
   0   4   2     4806.12     5248.89     21.72 o 
   1   4   2     3264.97     3480.57     36.42 o 
   2   4   2     5179.13     5278.18    116.46 o 
   3   4   2      546.49      625.08     16.71 o 
   4   4   2     1335.85     1488.62     31.36 o 
   5   4   2       47.33       44.61      2.16 o 
   6   4   2      179.26      158.39      5.28 o 
   7   4   2       79.23       70.59      3.79 o 
   8   4   2       62.71       55.77      3.60 o 
   9   4   2       74.66       71.38      5.29 o 
  10   4   2       39.91       33.47      6.32 o 
 -10   5   2        3.26        4.24      2.55 o 
  -9   5   2       55.07       60.66      5.65 o 
  -8   5   2       24.16       22.81      3.93 o 
  -7   5   2       30.78       31.80      4.23 o 
  -6   5   2      248.74      221.96      8.46 o 
  -5   5   2      438.02      375.98     11.91 o 
  -4   5   2      413.98      407.93      6.60 o 
  -3   5   2        8.49       12.48      1.77 o 
  -2   5   2      584.15      620.78      9.51 o 
  -1   5   2       60.24       75.74      2.08 o 
   0   5   2      255.99      266.55      3.85 o 
   1   5   2       63.44       78.33      1.74 o 
   2   5   2      584.78      629.44      9.91 o 
   3   5   2        7.89       15.80      4.64 o 
   4   5   2      415.86      435.96     15.65 o 
   5   5   2      436.29      383.36      9.20 o 
   6   5   2      244.70      220.55      6.37 o 
   7   5   2       30.40       36.73      3.37 o 
   8   5   2       24.75       23.51      3.72 o 
   9   5   2       54.13       63.74      5.17 o 
  10   5   2        3.20        7.76      2.99 o 
 -10   6   2        6.77       10.36      2.37 o 
  -9   6   2       41.34       37.87      5.08 o 
  -8   6   2        2.73        5.83      2.11 o 
  -7   6   2      238.11      212.37     19.12 o 
  -6   6   2       42.39       48.70      4.84 o 
  -5   6   2       67.10       56.60      4.14 o 
  -4   6   2      526.61      513.86      7.45 o 
  -3   6   2      725.51      712.90     11.91 o 
  -2   6   2       97.58       71.77      2.62 o 
  -1   6   2     1454.24     1587.69     17.08 o 
   0   6   2      579.58      699.87      7.60 o 
   1   6   2     1473.35     1617.32     13.79 o 
   2   6   2       94.97       75.68      2.10 o 
   3   6   2      722.93      751.71     19.89 o 
   4   6   2      530.91      579.26     40.73 o 
   5   6   2       66.22       59.71      3.26 o 
   6   6   2       42.30       45.00      3.29 o 
   7   6   2      238.51      208.11      6.72 o 
   8   6   2        2.65        6.72      2.26 o 
   9   6   2       41.97       43.99      5.36 o 
  10   6   2        6.74        5.98      3.32 o 
 -10   7   2        3.49        3.91      3.49 o 
  -9   7   2        5.40        6.95      1.80 o 
  -8   7   2       52.77       46.84      6.43 o 
  -7   7   2      285.12      235.38     17.29 o 
  -6   7   2       25.75       27.27      3.91 o 
  -5   7   2       72.18       69.59      4.70 o 
  -4   7   2      176.69      163.97      7.92 o 
  -3   7   2      453.46      437.81     19.38 o 
  -2   7   2      334.36      331.04      6.75 o 
  -1   7   2       33.86       41.63      1.77 o 
   0   7   2      366.03      373.07      4.97 o 
   1   7   2       32.83       40.00      1.55 o 
   2   7   2      338.49      338.42      6.03 o 
   3   7   2      454.30      414.89      9.72 o 
   4   7   2      172.77      166.44      7.21 o 
   5   7   2       69.60       77.57      4.98 o 
   6   7   2       25.25       29.96      2.76 o 
   7   7   2      282.43      248.41      9.83 o 
   8   7   2       51.84       45.16      5.29 o 
   9   7   2        5.06        5.52      3.10 o 
  10   7   2        3.52        6.67      1.99 o 
  -9   8   2       21.73       29.66      4.66 o 
  -8   8   2       40.07       36.43      4.84 o 
  -7   8   2       82.27       77.41      6.98 o 
  -6   8   2       11.22       13.34      4.04 o 
  -5   8   2      237.78      211.10      8.31 o 
  -4   8   2      119.03       92.91      6.93 o 
  -3   8   2      121.05      137.90      6.30 o 
  -2   8   2       12.43       13.03      1.55 o 
  -1   8   2     1002.68     1087.58     18.22 o 
   0   8   2      255.84      256.31      4.43 o 
   1   8   2      991.29     1049.91      8.58 o 
   2   8   2       11.04       14.07      1.20 o 
   3   8   2      116.75      120.57      6.26 o 
   4   8   2      117.05       98.91      4.76 o 
   5   8   2      235.84      213.80     11.58 o 
   6   8   2       11.21       11.09      2.77 o 
   7   8   2       82.45       73.92      5.52 o 
   8   8   2       39.47       36.66      4.73 o 
   9   8   2       21.41       20.03      3.52 o 
  -9   9   2        5.32        8.76      2.66 o 
  -8   9   2        5.28        8.87      2.27 o 
  -7   9   2       26.27       22.38      3.71 o 
  -6   9   2       36.48       36.76      4.62 o 
  -5   9   2      468.28      402.10     11.67 o 
  -4   9   2       75.10       59.94      4.34 o 
  -3   9   2      424.22      419.52     13.35 o 
  -2   9   2        8.03       11.44      2.21 o 
  -1   9   2      577.20      583.36     14.83 o 
   0   9   2      155.49      164.94      3.80 o 
   1   9   2      575.13      582.86      6.83 o 
   2   9   2        8.40        9.28      2.07 o 
   3   9   2      424.78      329.12     13.30 o 
   4   9   2       78.12       63.98      4.60 o 
   5   9   2      463.06      412.59     11.95 o 
   6   9   2       35.54       39.34      4.86 o 
   7   9   2       24.26       26.83      4.15 o 
   8   9   2        5.03        6.13      2.38 o 
   9   9   2        5.43        6.07      2.02 o 
  -9  10   2        2.50        7.20      3.44 o 
  -8  10   2       20.21       22.61      3.71 o 
  -7  10   2        1.04        3.79      2.99 o 
  -6  10   2        3.26        4.20      1.80 o 
  -5  10   2       25.74       28.54      4.21 o 
  -4  10   2      160.60      143.87      5.38 o 
  -3  10   2      214.01      182.03     10.92 o 
  -2  10   2        2.34        3.02      0.89 o 
  -1  10   2      206.93      216.11      4.69 o 
   0  10   2      121.29      112.61      3.93 o 
   1  10   2      202.04      217.58      4.45 o 
   2  10   2        1.87        3.13      1.83 o 
   3  10   2      205.35      185.04      7.44 o 
   4  10   2      158.73      147.83      9.14 o 
   5  10   2       25.43       21.18      3.53 o 
   6  10   2        3.20        4.42      1.92 o 
   7  10   2        1.04        4.48      2.10 o 
   8  10   2       19.85       16.15      3.23 o 
   9  10   2        2.29        1.49      6.21 o 
  -8  11   2        5.89        7.38      2.02 o 
  -7  11   2       16.88       16.59      3.25 o 
  -6  11   2       15.65       13.35      2.69 o 
  -5  11   2      160.62      148.62      8.75 o 
  -4  11   2       40.14       41.10      4.05 o 
  -3  11   2      765.33      687.37     14.52 o 
  -2  11   2       64.93       59.96      3.12 o 
  -1  11   2       15.48       15.69      1.64 o 
   0  11   2        0.14        1.84      0.69 o 
   1  11   2       14.64       12.39      2.39 o 
   2  11   2       66.53       62.39      4.35 o 
   3  11   2      760.25      651.73     14.42 o 
   4  11   2       40.91       40.64      4.61 o 
   5  11   2      158.78      152.66      9.70 o 
   6  11   2       16.47       16.39      3.23 o 
   7  11   2       17.05       16.86      3.20 o 
   8  11   2        5.87        5.94      2.66 o 
  -8  12   2        7.94        6.46      1.88 o 
  -7  12   2       12.41       16.36      3.03 o 
  -6  12   2       12.82       14.33      3.82 o 
  -5  12   2       61.71       57.18      4.66 o 
  -4  12   2       19.82       20.70      5.26 o 
  -3  12   2       13.50       11.55      2.35 o 
  -2  12   2      211.41      187.65      7.28 o 
  -1  12   2       71.91       68.98      2.93 o 
   0  12   2       77.73       81.47      3.70 o 
   1  12   2       67.50       68.31      4.51 o 
   2  12   2      208.47      181.72      7.56 o 
   3  12   2       12.98       13.02      2.62 o 
   4  12   2       20.22       19.27      3.36 o 
   5  12   2       61.70       57.57      4.90 o 
   6  12   2       12.80       14.36      2.94 o 
   7  12   2       12.44       20.39      3.84 o 
   8  12   2        7.84       11.46      2.49 o 
  -7  13   2       39.01       54.16      6.09 o 
  -6  13   2       18.00       20.38      3.37 o 
  -5  13   2       89.34       80.31      5.68 o 
  -4  13   2        9.46       15.51      4.04 o 
  -3  13   2       88.35       83.17      5.31 o 
  -2  13   2       34.72       32.30      4.88 o 
  -1  13   2      104.83       96.76      3.60 o 
   0  13   2       21.96       17.96      2.81 o 
   1  13   2      103.77      110.49      5.84 o 
   2  13   2       35.38       30.16      3.91 o 
   3  13   2       84.69       67.15      4.97 o 
   4  13   2        9.98       14.45      3.16 o 
   5  13   2       89.99       82.22      5.84 o 
   6  13   2       18.26       17.65      3.28 o 
   7  13   2       38.99       43.53      5.46 o 
  -7  14   2       10.14       16.39      5.49 o 
  -6  14   2        7.97       16.13      2.98 o 
  -5  14   2       45.09       56.31      5.24 o 
  -4  14   2        4.12        7.06      1.99 o 
  -3  14   2       37.80       36.30      4.31 o 
  -2  14   2       30.47       33.80      3.91 o 
  -1  14   2      195.12      162.12      9.86 o 
   0  14   2      198.47      180.44      7.36 o 
   1  14   2      197.65      170.54      7.56 o 
   2  14   2       30.69       31.54      4.19 o 
   3  14   2       38.50       37.97      6.65 o 
   4  14   2        4.24        4.70      1.88 o 
   5  14   2       45.26       43.43      5.40 o 
   6  14   2        7.97        9.44      2.18 o 
   7  14   2       10.18       10.59      2.55 o 
  -6  15   2       12.18       20.79      3.64 o 
  -5  15   2       38.16       41.71      5.13 o 
  -4  15   2       18.87       20.03      3.27 o 
  -3  15   2        7.98       11.51      2.47 o 
  -2  15   2       51.32       44.99      5.54 o 
   1  15   2       56.51       54.59      4.34 o 
   2  15   2       51.22       53.95      4.46 o 
   3  15   2        8.40       12.22      2.77 o 
   4  15   2       19.17       12.23      3.32 o 
   5  15   2       37.24       47.19      5.82 o 
   6  15   2       12.07       11.09      2.63 o 
  -5  16   2        3.38        6.39      2.21 o 
  -4  16   2        1.01        4.10      1.65 o 
  -3  16   2       12.70       19.95      4.43 o 
   1  16   2        2.14        4.88      2.11 o 
   2  16   2       70.84       63.20      4.97 o 
   3  16   2       13.11       18.41      3.09 o 
   4  16   2        1.09        4.19      1.60 o 
   5  16   2        3.25        6.40      1.88 o 
  -4  17   2       41.67       43.88      7.20 o 
  -3  17   2        9.19       22.05      5.21 o 
   2  17   2        6.52       11.52      3.66 o 
   3  17   2        8.81       12.01      3.55 o 
   4  17   2       41.42       46.44      5.62 o 
   1   0   3     2654.36     2920.29     24.08 o 
   2   0   3      780.99      825.04     18.34 o 
   3   0   3       36.37       35.31      1.44 o 
   4   0   3     1141.44     1190.21     14.56 o 
   5   0   3      371.57      321.53      5.65 o 
   6   0   3      127.82      102.68      6.03 o 
   7   0   3        4.10        6.07      1.32 o 
   8   0   3       54.46       54.44      3.42 o 
   9   0   3        0.25        1.44      1.77 o 
  10   0   3        0.85        6.32      2.88 o 
 -10   1   3       13.31       12.08      3.99 o 
  -9   1   3       11.55       11.30      3.66 o 
  -8   1   3       40.42       40.02      3.16 o 
  -7   1   3       32.07       30.84      2.73 o 
  -6   1   3      210.86      211.87      4.77 o 
  -5   1   3      320.62      325.57      5.33 o 
  -4   1   3      301.79      311.30      5.63 o 
  -3   1   3       78.02       84.79      2.11 o 
  -2   1   3     2240.23     2310.02     53.49 o 
  -1   1   3     1285.05     1209.73     11.31 o 
   0   1   3       69.76       61.64      1.59 o 
   1   1   3     1270.33     1258.55     13.29 o 
   2   1   3     2179.02     2302.29     39.12 o 
   3   1   3       79.97       82.93      2.34 o 
   4   1   3      306.25      308.94      6.11 o 
   5   1   3      319.52      328.86      5.60 o 
   6   1   3      210.61      218.55      6.26 o 
   7   1   3       32.07       31.62      2.49 o 
   8   1   3       40.47       41.05      4.02 o 
   9   1   3       11.40       12.14      2.47 o 
  10   1   3       12.65       15.40      3.44 o 
 -10   2   3        9.00       16.18      3.99 o 
  -9   2   3        0.73        3.58      2.77 o 
  -8   2   3       18.75       19.56      3.33 o 
  -7   2   3       45.19       39.42      2.96 o 
  -6   2   3      229.27      224.54      6.01 o 
  -5   2   3       84.71       83.90      2.98 o 
  -4   2   3      660.60      652.10     12.13 o 
  -3   2   3      221.12      219.24      6.16 o 
  -2   2   3     1062.86     1049.68     21.69 o 
  -1   2   3     1423.23     1402.45     11.75 o 
   0   2   3      104.62      102.59      1.84 o 
   1   2   3     1421.98     1523.63     14.70 o 
   2   2   3     1068.96     1102.59     12.90 o 
   3   2   3      223.05      218.34      4.33 o 
   4   2   3      647.21      632.50      8.15 o 
   5   2   3       86.72       93.95      3.06 o 
   6   2   3      225.88      221.15      5.11 o 
   7   2   3       44.71       44.65      2.55 o 
   8   2   3       18.93       20.52      3.09 o 
   9   2   3        0.68        4.08      2.05 o 
  10   2   3        9.20        7.52      2.77 o 
 -10   3   3        4.71       11.19      3.21 o 
  -9   3   3       72.69       65.76      5.19 o 
  -8   3   3       17.14       24.75      3.69 o 
  -7   3   3        1.30        1.28      1.41 o 
  -6   3   3       16.25       18.08      2.16 o 
  -5   3   3       84.53       88.53      4.28 o 
  -4   3   3      500.97      500.68      9.16 o 
  -3   3   3      663.41      807.24     17.18 o 
  -2   3   3     1829.59     1996.03     15.86 o 
  -1   3   3      437.87      439.00      6.26 o 
   0   3   3     2813.40     2897.83     45.60 o 
   1   3   3      444.98      475.08      4.14 o 
   2   3   3     1774.63     2047.94     13.37 o 
   3   3   3      656.44      858.58      8.95 o 
   4   3   3      496.27      509.64      6.61 o 
   5   3   3       83.63       90.79      3.08 o 
   6   3   3       16.17       17.25      1.78 o 
   7   3   3        1.28        2.92      1.12 o 
   8   3   3       16.24       27.56      3.03 o 
   9   3   3       72.31       63.49      4.73 o 
  10   3   3        4.33        5.54      2.33 o 
 -10   4   3        0.72        4.62      2.22 o 
  -9   4   3        9.71       11.01      2.54 o 
  -8   4   3       50.29       51.88      5.40 o 
  -7   4   3        0.20        1.41      2.55 o 
  -6   4   3      206.31      185.76      7.60 o 
  -5   4   3       36.25       38.32      2.36 o 
  -4   4   3      244.94      230.81      4.76 o 
  -3   4   3       96.50      103.89      2.63 o 
  -2   4   3      274.62      255.51      5.91 o 
  -1   4   3      602.32      686.68      8.32 o 
   0   4   3       93.09      103.45      2.07 o 
   1   4   3      601.73      702.63      9.26 o 
   2   4   3      265.57      259.60      4.59 o 
   3   4   3       97.75      107.48      3.61 o 
   4   4   3      246.12      238.60      7.00 o 
   5   4   3       36.10       39.61      2.13 o 
   6   4   3      205.34      194.01      5.21 o 
   7   4   3        0.25        1.68      0.90 o 
   8   4   3       51.39       54.47      3.59 o 
   9   4   3        9.61        8.61      1.96 o 
  10   4   3        0.65        4.88      2.33 o 
 -10   5   3        0.56        3.63      1.78 o 
  -9   5   3       15.19       18.69      3.50 o 
  -8   5   3       58.42       59.92     12.80 o 
  -7   5   3       45.02       47.52      5.04 o 
  -6   5   3        8.42        6.55      3.10 o 
  -5   5   3       55.15       48.66      3.87 o 
  -4   5   3      446.40      468.58      6.70 o 
  -3   5   3      651.14      585.21     14.63 o 
  -2   5   3     2991.80     3142.19     21.80 o 
  -1   5   3      658.48      850.15      7.85 o 
   0   5   3     2471.47     2395.47     11.10 o 
   1   5   3      650.51      861.80     12.80 o 
   2   5   3     3015.39     3372.74     78.10 o 
   3   5   3      648.88      611.10      8.30 o 
   4   5   3      435.94      475.76      7.76 o 
   5   5   3       54.82       60.37      2.63 o 
   6   5   3        8.46        9.41      1.73 o 
   7   5   3       44.83       45.85      3.48 o 
   8   5   3       58.30       59.51      3.77 o 
   9   5   3       15.04       19.60      4.54 o 
  10   5   3        0.51        5.65      2.77 o 
 -10   6   3        1.39        2.95      1.78 o 
  -9   6   3       20.86       19.28      4.99 o 
  -8   6   3       26.24       33.69      4.71 o 
  -7   6   3       33.62       27.69      4.19 o 
  -6   6   3      316.82      294.51      9.99 o 
  -5   6   3       17.09       12.90      2.58 o 
  -4   6   3      224.58      200.18      7.01 o 
  -3   6   3      162.95      146.48      3.06 o 
  -2   6   3      275.48      351.00      8.63 o 
  -1   6   3      604.48      700.05      6.87 o 
   0   6   3      918.46      972.25     11.61 o 
   1   6   3      604.68      716.53      5.80 o 
   2   6   3      265.46      346.06      4.39 o 
   3   6   3      161.97      150.53      4.52 o 
   4   6   3      226.78      233.60      6.11 o 
   5   6   3       17.06       16.15      1.99 o 
   6   6   3      324.73      307.13      7.80 o 
   7   6   3       33.02       30.35      3.23 o 
   8   6   3       25.96       30.43      4.26 o 
   9   6   3       20.76       24.10      4.03 o 
  10   6   3        1.41        7.09      3.10 o 
  -9   7   3        0.04        8.16      2.26 o 
  -8   7   3       17.15       16.33      3.25 o 
  -7   7   3       28.17       28.04      5.26 o 
  -6   7   3      157.92      138.75      7.09 o 
  -5   7   3      123.37      119.48      6.11 o 
  -4   7   3      203.48      185.79      7.01 o 
  -3   7   3       62.91       63.21      3.30 o 
  -2   7   3     1231.76     1195.16     13.49 o 
  -1   7   3      451.93      450.11      5.86 o 
   0   7   3     4183.06     4926.35     18.56 o 
   1   7   3      452.29      458.65      5.08 o 
   2   7   3     1232.83     1198.06      9.46 o 
   3   7   3       62.95       61.08      3.91 o 
   4   7   3      203.21      209.70     14.25 o 
   5   7   3      124.16      123.61      6.26 o 
   6   7   3      157.91      125.55      6.66 o 
   7   7   3       28.27       29.26      4.15 o 
   8   7   3       17.70       17.59      3.29 o 
   9   7   3        0.05        0.78      1.66 o 
  -9   8   3        3.76        8.44      2.47 o 
  -8   8   3       43.36       42.13      5.40 o 
  -7   8   3       24.59       22.73      3.91 o 
  -6   8   3       90.93       79.79      5.56 o 
  -5   8   3       38.79       34.24      4.10 o 
  -4   8   3      357.24      319.10      9.44 o 
  -3   8   3      136.26      137.94      5.95 o 
  -2   8   3      253.04      301.87      9.14 o 
  -1   8   3      112.18      117.36      3.20 o 
   0   8   3      276.41      356.11      6.01 o 
   1   8   3      113.70      122.68      3.76 o 
   2   8   3      246.46      290.28      8.15 o 
   3   8   3      137.10      133.39      5.91 o 
   4   8   3      360.89      319.25     13.63 o 
   5   8   3       37.42       34.30      4.11 o 
   6   8   3       90.70       80.27      4.98 o 
   7   8   3       24.11       26.35      4.11 o 
   8   8   3       44.62       42.73      5.16 o 
   9   8   3        3.85        7.66      2.27 o 
  -9   9   3        8.49        8.85      5.76 o 
  -8   9   3       15.08       11.63      2.82 o 
  -7   9   3       22.57       23.08      3.75 o 
  -6   9   3        9.70       10.77      2.74 o 
  -5   9   3       64.37       56.24      4.51 o 
  -4   9   3        2.16        3.35      1.56 o 
  -3   9   3      244.56      239.07     12.32 o 
  -2   9   3     1163.85     1242.30     20.73 o 
  -1   9   3      276.47      267.56      5.05 o 
   0   9   3     1328.49     1374.86     10.97 o 
   1   9   3      281.80      271.78      6.32 o 
   2   9   3     1157.15     1205.65     24.66 o 
   3   9   3      247.39      232.31     10.08 o 
   4   9   3        2.44        3.13      1.78 o 
   5   9   3       64.86       59.17      4.69 o 
   6   9   3        9.76        9.74      2.61 o 
   7   9   3       22.38       22.16      3.76 o 
   8   9   3       15.30       15.71      3.27 o 
   9   9   3        8.69       13.52      2.76 o 
  -9  10   3        3.84        5.64      3.27 o 
  -8  10   3       31.31       28.70      4.46 o 
  -7  10   3       24.66       30.44      4.46 o 
  -6  10   3       84.62       71.50      5.37 o 
  -5  10   3      151.34      139.65      9.20 o 
  -4  10   3      243.98      227.33      6.84 o 
  -3  10   3       62.71       53.50      4.43 o 
  -2  10   3      360.70      349.41      9.35 o 
  -1  10   3       59.02       72.37      2.76 o 
   0  10   3       74.95       86.95      2.92 o 
   1  10   3       59.22       70.95      3.12 o 
   2  10   3      362.97      347.05      9.75 o 
   3  10   3       63.14       55.57      4.23 o 
   4  10   3      239.84      225.92      8.73 o 
   5  10   3      150.09      135.23      7.17 o 
   6  10   3       84.00       77.54      5.64 o 
   7  10   3       24.94       27.23      4.30 o 
   8  10   3       32.16       43.44      5.37 o 
   9  10   3        3.97        6.59      2.01 o 
  -8  11   3        3.66        8.37      2.35 o 
  -7  11   3        7.96        7.97      3.60 o 
  -6  11   3        4.24        5.24      1.94 o 
  -5  11   3       26.05       23.63      2.83 o 
  -4  11   3      136.16      130.53      7.81 o 
  -3  11   3      278.35      265.80      8.93 o 
  -2  11   3      113.19      123.95      4.47 o 
  -1  11   3        2.00        6.49      1.07 o 
   0  11   3      548.83      535.81      9.12 o 
   1  11   3        2.33        6.70      1.94 o 
   2  11   3      110.84      109.15      5.76 o 
   3  11   3      281.79      269.72      9.81 o 
   4  11   3      135.11      128.35      6.89 o 
   5  11   3       26.35       23.18      3.75 o 
   6  11   3        4.21        1.99      1.67 o 
   7  11   3        8.10        8.70      2.03 o 
   8  11   3        3.94       10.14      2.51 o 
  -8  12   3        2.69        4.79      1.84 o 
  -7  12   3        1.65        2.84      1.48 o 
  -6  12   3       65.84       62.18      5.16 o 
  -5  12   3       19.28       24.58      3.79 o 
  -4  12   3      190.30      179.87      8.06 o 
  -3  12   3      122.15      132.08      6.46 o 
  -2  12   3       75.14       70.57      4.50 o 
  -1  12   3       32.12       34.62      2.23 o 
   0  12   3      212.56      201.70      6.01 o 
   1  12   3       32.43       32.79      3.75 o 
   2  12   3       72.95       74.62      4.93 o 
   3  12   3      121.14      129.10      6.82 o 
   4  12   3      188.84      182.38      8.38 o 
   5  12   3       20.27       27.28      4.21 o 
   6  12   3       66.58       63.91      5.39 o 
   7  12   3        1.82        4.30      1.77 o 
   8  12   3        2.37        5.92      1.97 o 
  -7  13   3       12.43       10.13      2.88 o 
  -6  13   3       19.70       22.65      3.73 o 
  -5  13   3        9.57       10.57      2.62 o 
  -4  13   3       60.89       62.55      4.74 o 
  -3  13   3       22.98       19.25      3.13 o 
  -2  13   3      128.04      143.72      6.50 o 
  -1  13   3       77.62       71.42      3.58 o 
   0  13   3        2.55        2.29      1.36 o 
   1  13   3       78.59       76.11      4.93 o 
   2  13   3      128.17      126.83      6.62 o 
   3  13   3       23.05       22.20      3.56 o 
   4  13   3       61.13       59.14      5.21 o 
   5  13   3        9.62       11.44      2.70 o 
   6  13   3       19.80       21.97      3.48 o 
   7  13   3       12.57       13.81      3.04 o 
  -7  14   3        5.76        8.98      2.22 o 
  -6  14   3       12.96       22.01      4.10 o 
  -5  14   3        2.46        2.54      1.51 o 
  -4  14   3       33.60       43.93      5.01 o 
  -3  14   3       56.58       60.40      4.47 o 
  -2  14   3       17.53       17.51      4.32 o 
  -1  14   3       79.96       80.01      6.98 o 
   0  14   3        0.98        2.85      1.21 o 
   1  14   3       79.73       66.58      4.76 o 
   2  14   3       18.67       18.66      3.32 o 
   3  14   3       57.61       60.24      4.78 o 
   4  14   3       34.26       41.33      5.05 o 
   5  14   3        2.72        3.16      1.49 o 
   6  14   3       12.54       11.80      2.74 o 
   7  14   3        5.62        9.16      2.49 o 
  -6  15   3       12.73       21.93      3.56 o 
  -5  15   3       29.99       36.21      4.72 o 
  -4  15   3       28.67       36.04      4.58 o 
  -3  15   3       23.66       20.72      4.76 o 
  -2  15   3       16.46       18.95      4.32 o 
   0  15   3       57.82       58.19      5.21 o 
   1  15   3      123.96      125.01     11.41 o 
   2  15   3       18.10       22.33      3.49 o 
   3  15   3       23.36       27.78      4.10 o 
   4  15   3       28.59       29.37      4.41 o 
   5  15   3       29.76       40.34      5.28 o 
   6  15   3       12.73       16.48      3.16 o 
  -5  16   3        1.74        4.53      1.86 o 
  -4  16   3        7.58       11.19      3.10 o 
  -3  16   3        1.25        9.75      2.88 o 
   1  16   3       42.64       49.68      4.22 o 
   2  16   3       25.89       27.90      3.95 o 
   3  16   3        1.36        1.75      2.49 o 
   4  16   3        8.37       12.83      3.16 o 
   5  16   3        1.90        1.65      1.65 o 
  -4  17   3        7.02       13.96      4.10 o 
   2  17   3       25.06       33.27      5.71 o 
   3  17   3       60.37       60.14      5.09 o 
   4  17   3        7.40        8.99      2.22 o 
   2  18   3        2.71        2.11      1.99 o 
   0   0   4     8371.46     7694.55     38.45 o 
   1   0   4     2616.30     2871.97     24.53 o 
   2   0   4       37.83       49.84      1.73 o 
   3   0   4        1.79        1.67      0.50 o 
   4   0   4       10.07       12.69      1.24 o 
   5   0   4      304.36      296.03      7.04 o 
   6   0   4      407.43      422.67      8.69 o 
   7   0   4      399.89      377.56     10.79 o 
   8   0   4      121.73      118.68      5.06 o 
   9   0   4        0.22        5.10      2.33 o 
  10   0   4        6.42        3.99      2.44 o 
 -10   1   4        0.35        1.22      1.88 o 
  -9   1   4       27.55       35.87      4.62 o 
  -8   1   4        7.61        5.66      2.03 o 
  -7   1   4       41.85       44.33      3.74 o 
  -6   1   4       47.69       48.97      4.49 o 
  -5   1   4      128.94      128.91      3.85 o 
  -4   1   4      553.39      608.79     10.30 o 
  -3   1   4     1507.63     1582.57     38.29 o 
  -2   1   4      922.18     1170.68     28.07 o 
  -1   1   4      472.03      505.33     12.85 o 
   0   1   4      574.04      714.84      7.58 o 
   1   1   4      471.67      508.56      5.29 o 
   2   1   4      904.93     1185.79     13.51 o 
   3   1   4     1521.71     1575.60     33.44 o 
   4   1   4      567.31      626.30     13.34 o 
   5   1   4      128.12      123.47      3.53 o 
   6   1   4       48.72       45.43      2.37 o 
   7   1   4       40.62       40.60      2.50 o 
   8   1   4        6.83        7.61      1.60 o 
   9   1   4       27.68       30.36      5.54 o 
  10   1   4        0.40        3.32      1.88 o 
 -10   2   4       13.45       16.29      4.43 o 
  -9   2   4       16.02       17.26      3.25 o 
  -8   2   4       86.69       70.17      6.48 o 
  -7   2   4       12.22        9.24      2.52 o 
  -6   2   4      191.68      165.70      5.18 o 
  -5   2   4      439.11      481.29     10.71 o 
  -4   2   4      388.76      442.90     13.16 o 
  -3   2   4      835.81      813.31     18.60 o 
  -2   2   4     1894.28     2132.97     63.24 o 
  -1   2   4     1117.72     1072.18     14.52 o 
   0   2   4      228.27      240.57      3.25 o 
   1   2   4     1103.73     1129.89      6.98 o 
   2   2   4     1916.47     2142.21     35.97 o 
   3   2   4      834.36      814.96      8.72 o 
   4   2   4      381.60      425.39      6.06 o 
   5   2   4      438.08      476.29     11.29 o 
   6   2   4      191.34      177.58      4.66 o 
   7   2   4       12.10       14.00      1.79 o 
   8   2   4       86.59       76.41      5.09 o 
   9   2   4       15.48       19.35      3.20 o 
  10   2   4       13.39       17.95      4.21 o 
 -10   3   4        1.05        5.09      1.88 o 
  -9   3   4        7.98       10.47      4.16 o 
  -8   3   4       43.31       42.90      5.54 o 
  -7   3   4       93.47       84.25      5.76 o 
  -6   3   4       44.89       42.91      3.94 o 
  -5   3   4      445.27      415.86      7.29 o 
  -4   3   4       16.81       15.41      1.34 o 
  -3   3   4      335.76      343.47     10.88 o 
  -2   3   4      502.59      542.36     15.21 o 
  -1   3   4      335.93      335.91      8.26 o 
   0   3   4      992.05     1124.63     15.20 o 
   1   3   4      341.62      356.29      6.05 o 
   2   3   4      513.82      559.51      9.22 o 
   3   3   4      347.36      350.37      5.96 o 
   4   3   4       17.42       13.95      1.67 o 
   5   3   4      447.06      415.23     11.84 o 
   6   3   4       48.81       50.74      2.59 o 
   7   3   4       92.57       88.12      3.60 o 
   8   3   4       42.23       43.27      3.46 o 
   9   3   4        7.96       10.75      2.27 o 
  10   3   4        1.13        5.34      2.94 o 
 -10   4   4       55.85       56.23      5.55 o 
  -9   4   4        6.50       10.07      2.49 o 
  -8   4   4       10.16       10.59      2.49 o 
  -7   4   4       42.07       36.77      4.42 o 
  -6   4   4       26.38       26.86      3.68 o 
  -5   4   4       11.75       10.65      2.29 o 
  -4   4   4      101.96       90.52      4.62 o 
  -3   4   4     3152.25     3500.04     50.28 o 
  -2   4   4      172.02      225.01      5.67 o 
  -1   4   4      720.11      707.32      8.75 o 
   0   4   4      730.17      830.47      6.21 o 
   1   4   4      718.38      743.81      6.16 o 
   2   4   4      159.49      231.97      4.75 o 
   3   4   4     3140.39     3564.45     54.01 o 
   4   4   4       98.06      100.15      3.62 o 
   5   4   4       12.04       14.67      2.46 o 
   6   4   4       26.41       27.51      2.43 o 
   7   4   4       41.83       37.88      3.36 o 
   8   4   4       10.38       13.08      2.07 o 
   9   4   4        6.24        8.75      2.18 o 
  10   4   4       56.01       59.40      8.87 o 
 -10   5   4        4.49        7.90      3.38 o 
  -9   5   4       10.68        9.16      4.10 o 
  -8   5   4       27.39       32.86      4.59 o 
  -7   5   4       37.69       37.44      4.56 o 
  -6   5   4      151.19      120.97      6.30 o 
  -5   5   4       93.48      102.10      5.45 o 
  -4   5   4       60.03       63.62      6.04 o 
  -3   5   4      127.81      124.28      4.97 o 
  -2   5   4      183.11      175.88      5.29 o 
  -1   5   4      906.56      967.38     18.00 o 
   0   5   4      886.29      955.09      7.13 o 
   1   5   4      914.48      992.26      8.50 o 
   2   5   4      183.69      183.99      4.49 o 
   3   5   4      129.09      131.68      4.40 o 
   4   5   4       64.77       72.99      3.19 o 
   5   5   4       94.32       96.62      4.78 o 
   6   5   4      146.85      123.39      5.65 o 
   7   5   4       39.14       41.45      3.14 o 
   8   5   4       28.45       31.37      3.43 o 
   9   5   4       10.59        9.75      1.74 o 
  10   5   4        4.36       10.86      3.32 o 
 -10   6   4        6.30        9.53      2.33 o 
  -9   6   4       14.20       15.51      3.08 o 
  -8   6   4       69.00       64.62      8.87 o 
  -7   6   4       57.84       56.85      4.85 o 
  -6   6   4       40.16       33.89      4.93 o 
  -5   6   4        2.17        6.83      4.93 o 
  -4   6   4       35.52       33.19      3.53 o 
  -3   6   4       55.57       51.27      3.37 o 
  -2   6   4      545.38      626.75     10.86 o 
  -1   6   4     3521.67     4139.60     62.97 o 
   0   6   4       12.62       18.13      1.76 o 
   1   6   4     3516.55     4240.31     22.50 o 
   2   6   4      523.96      628.09     12.01 o 
   3   6   4       55.37       53.59      3.18 o 
   4   6   4       36.65       29.72      2.36 o 
   5   6   4        2.11        3.14      1.16 o 
   6   6   4       40.10       37.87      3.31 o 
   7   6   4       57.24       57.38      3.80 o 
   8   6   4       69.41       67.03      4.09 o 
   9   6   4       14.51       15.80      3.05 o 
  10   6   4        6.44       19.17      4.88 o 
  -9   7   4       10.32       14.71      2.97 o 
  -8   7   4       12.86       11.05      2.68 o 
  -7   7   4       13.62       12.29      2.76 o 
  -6   7   4       60.08       53.54      4.84 o 
  -5   7   4       48.52       35.24      3.98 o 
  -4   7   4      427.98      373.47     12.02 o 
  -3   7   4       58.84       73.02      4.11 o 
  -2   7   4      563.77      614.96     12.04 o 
  -1   7   4      493.45      559.19      6.71 o 
   0   7   4      286.49      319.30      4.88 o 
   1   7   4      497.63      567.13     10.01 o 
   2   7   4      574.40      611.82     17.40 o 
   3   7   4       60.84       78.19      4.42 o 
   4   7   4      421.16      381.80     19.47 o 
   5   7   4       51.64       36.53      4.10 o 
   6   7   4       60.56       58.45      3.67 o 
   7   7   4       14.26       19.11      2.56 o 
   8   7   4       12.04       10.53      2.65 o 
   9   7   4       10.48       13.98      2.77 o 
  -9   8   4        9.70        9.07      2.50 o 
  -8   8   4        0.55        3.86      1.72 o 
  -7   8   4       37.10       34.74      4.70 o 
  -6   8   4       31.16       28.09      4.18 o 
  -5   8   4       50.02       47.09      4.42 o 
  -4   8   4       73.70       73.19      7.85 o 
  -3   8   4       88.11       79.26      3.43 o 
  -2   8   4       53.86       45.88      2.48 o 
  -1   8   4     1373.41     1486.44     20.46 o 
   0   8   4       16.01       24.24      1.51 o 
   1   8   4     1375.18     1487.30     18.89 o 
   2   8   4       55.70       48.70      4.38 o 
   3   8   4       92.10       76.12      4.58 o 
   4   8   4       74.13       62.90      4.47 o 
   5   8   4       50.87       50.06      4.29 o 
   6   8   4       31.16       31.76      4.21 o 
   7   8   4       37.60       44.21      5.13 o 
   8   8   4        0.58        6.10      2.15 o 
   9   8   4        9.56        7.57      2.39 o 
  -9   9   4        8.73        9.54      2.34 o 
  -8   9   4       18.04       19.62      4.65 o 
  -7   9   4       16.36       16.78      3.50 o 
  -6   9   4       16.68       15.07      3.02 o 
  -5   9   4       42.77       44.40      6.43 o 
  -4   9   4      226.01      196.49      7.75 o 
  -3   9   4      194.13      164.76      6.87 o 
  -2   9   4      100.87       94.94      3.72 o 
  -1   9   4       45.98       49.45      2.22 o 
   0   9   4      429.83      469.35      6.43 o 
   1   9   4       47.11       48.71      2.65 o 
   2   9   4      100.32       92.23      4.97 o 
   3   9   4      199.36      173.60      9.70 o 
   4   9   4      229.86      209.55      8.23 o 
   5   9   4       45.82       46.76      4.97 o 
   6   9   4       15.32       13.78      2.95 o 
   7   9   4       16.75       20.98      3.47 o 
   8   9   4       17.29       18.14      3.82 o 
   9   9   4        8.87       10.88      2.79 o 
  -8  10   4        1.35        2.44      2.83 o 
  -7  10   4        5.18        9.07      3.27 o 
  -6  10   4        1.68        0.37      1.13 o 
  -5  10   4       16.52       21.62      3.41 o 
  -4  10   4       20.56       18.09      2.36 o 
  -3  10   4      341.64      345.06     19.17 o 
  -2  10   4      275.58      266.76      6.39 o 
  -1  10   4       87.59       91.79      3.19 o 
   0  10   4      270.07      221.84      4.67 o 
   1  10   4       91.77       91.12      4.97 o 
   2  10   4      286.68      274.81      8.89 o 
   3  10   4      347.07      351.11     10.54 o 
   4  10   4       20.48       18.01      3.29 o 
   5  10   4       16.53       20.14      4.76 o 
   6  10   4        1.68        5.44      2.77 o 
   7  10   4        5.25        6.40      2.19 o 
   8  10   4        1.21        3.42      1.60 o 
  -8  11   4       16.50       16.03      3.17 o 
  -7  11   4       29.78       24.15      4.27 o 
  -6  11   4       30.16       32.75      4.57 o 
  -5  11   4       60.52       56.40      3.64 o 
  -4  11   4        5.31        6.80      2.38 o 
  -3  11   4      132.54      120.42      7.87 o 
  -2  11   4      374.92      355.51     12.62 o 
  -1  11   4       42.92       43.60      2.30 o 
   0  11   4      209.55      196.75      6.91 o 
   1  11   4       43.45       40.08      3.45 o 
   2  11   4      376.82      342.78     10.34 o 
   3  11   4      137.09      132.63      6.74 o 
   4  11   4        6.40        9.90      2.40 o 
   5  11   4       61.90       58.45      4.89 o 
   6  11   4       30.15       29.31      5.71 o 
   7  11   4       30.42       29.94      5.49 o 
   8  11   4       16.65       25.94      3.99 o 
  -8  12   4        4.59        6.64      1.99 o 
  -7  12   4        0.65        4.62      1.81 o 
  -6  12   4        1.81        3.47      1.74 o 
  -5  12   4        8.37       14.43      2.77 o 
  -4  12   4       13.50       13.53      3.55 o 
  -3  12   4      122.95      110.26      5.91 o 
  -2  12   4       46.66       46.16      2.86 o 
  -1  12   4       53.73       51.20      3.05 o 
   0  12   4      117.55      110.70      5.68 o 
   1  12   4       57.59       60.71      4.39 o 
   2  12   4       47.72       40.17      6.65 o 
   3  12   4      123.13      111.23      6.35 o 
   4  12   4       14.35       12.02      2.78 o 
   5  12   4        8.54       10.07      4.65 o 
   6  12   4        1.84        1.73      1.41 o 
   7  12   4        0.70        1.83      1.20 o 
   8  12   4        4.78        3.72      5.60 o 
  -7  13   4       30.62       33.62      4.56 o 
  -6  13   4       29.20       33.72      4.58 o 
  -5  13   4       49.03       43.52      6.93 o 
  -4  13   4      107.34       92.61      8.70 o 
  -3  13   4       49.68       51.03      4.10 o 
  -2  13   4       44.51       41.67      6.21 o 
  -1  13   4      103.56      107.57      4.52 o 
   0  13   4       12.85       10.02      2.11 o 
   1  13   4      104.88      114.05      6.19 o 
   2  13   4       42.50       42.34      5.76 o 
   3  13   4       49.38       55.39      4.99 o 
   4  13   4      108.03       93.64      6.19 o 
   5  13   4       50.34       42.05      5.33 o 
   6  13   4       30.10       31.80      4.54 o 
   7  13   4       31.47       36.05      5.21 o 
  -6  14   4       10.27       10.98      2.66 o 
  -5  14   4       17.75       22.26      3.50 o 
  -4  14   4       23.92       24.93      3.71 o 
  -3  14   4        9.87       13.63      3.77 o 
  -2  14   4       92.74       90.65      7.65 o 
  -1  14   4      117.65      131.12      6.39 o 
   0  14   4       25.64       27.07      3.75 o 
   1  14   4      114.66      108.82      6.15 o 
   2  14   4       89.96       83.70      5.64 o 
   3  14   4        9.06        8.05      2.33 o 
   4  14   4       24.25       28.91      4.27 o 
   5  14   4       17.80       19.90      3.49 o 
   6  14   4       10.28       13.56      3.38 o 
  -6  15   4       59.92       67.47      5.36 o 
  -5  15   4       32.45       32.17      4.38 o 
  -4  15   4       45.16       58.40      6.87 o 
  -3  15   4       19.88       17.95      4.10 o 
  -2  15   4       20.17       15.18      3.88 o 
  -1  15   4       46.49       52.86      6.09 o 
   0  15   4        4.19        6.16      1.54 o 
   1  15   4       46.94       57.54      4.58 o 
   2  15   4       19.26       25.22      3.74 o 
   3  15   4       20.68       16.62      4.04 o 
   4  15   4       44.48       51.69      5.80 o 
   5  15   4       33.02       34.12      4.64 o 
   6  15   4       61.19       64.92      5.98 o 
  -5  16   4       13.71       15.96      3.99 o 
  -4  16   4       55.45       59.84      6.76 o 
  -3  16   4       16.10       19.28      4.21 o 
   0  16   4       53.12       52.86      6.21 o 
   1  16   4       56.09       54.00      4.46 o 
   2  16   4       22.00       19.63      3.38 o 
   3  16   4       15.40       19.09      4.71 o 
   4  16   4       54.39       58.34      5.09 o 
   5  16   4       13.50       21.90      3.52 o 
  -4  17   4       17.71       26.15      5.43 o 
   1  17   4        0.70        4.56      1.72 o 
   2  17   4       34.69       36.76      4.76 o 
   3  17   4       60.51       68.88      5.48 o 
   4  17   4       18.00       23.46      8.98 o 
   2  18   4       18.26       22.42      5.26 o 
   1   0   5     1796.29     1683.38     14.94 o 
   2   0   5       17.50       10.73      0.94 o 
   3   0   5      635.12      592.02     13.18 o 
   4   0   5      189.24      162.48      3.63 o 
   5   0   5      320.79      359.74     10.98 o 
   6   0   5      189.94      164.74      4.36 o 
   7   0   5      252.16      227.37      9.22 o 
   8   0   5        0.22        0.00      1.25 o 
   9   0   5        0.04       -0.11      1.66 o 
  10   0   5        4.71       12.30      3.55 o 
 -10   1   5        3.40       12.52      3.44 o 
  -9   1   5       29.82       32.24      4.46 o 
  -8   1   5        0.29       -0.49      1.50 o 
  -7   1   5      216.26      199.38     11.14 o 
  -6   1   5        7.23        9.73      1.62 o 
  -5   1   5      394.84      405.30      6.07 o 
  -4   1   5      431.78      461.06     13.40 o 
  -3   1   5      742.64      749.32     25.86 o 
  -2   1   5     1139.73     1229.95     28.21 o 
  -1   1   5      207.33      204.84      5.98 o 
   0   1   5       23.55       17.84      1.33 o 
   1   1   5      186.98      185.64      4.38 o 
   2   1   5     1145.45     1250.62      9.92 o 
   3   1   5      759.39      777.65     18.12 o 
   4   1   5      431.29      449.94     12.52 o 
   5   1   5      389.85      399.48      8.62 o 
   6   1   5        7.19        9.84      1.57 o 
   7   1   5      215.95      196.68      6.30 o 
   8   1   5        0.29        1.29      0.88 o 
   9   1   5       29.34       33.13      6.43 o 
  10   1   5        3.38        4.10      2.33 o 
 -10   2   5        2.67        9.53      3.44 o 
  -9   2   5       23.08       30.47      7.42 o 
  -8   2   5        9.76       13.56      2.74 o 
  -7   2   5       60.70       65.42      4.93 o 
  -6   2   5       15.27       16.53      4.60 o 
  -5   2   5      692.08      606.87     12.39 o 
  -4   2   5      475.75      479.68     16.19 o 
  -3   2   5      101.69      141.32      5.48 o 
  -2   2   5       88.64       80.11      1.80 o 
  -1   2   5     1517.77     1533.37     30.70 o 
   0   2   5     1382.65     1461.71     10.26 o 
   1   2   5     1512.74     1604.54      9.19 o 
   2   2   5       88.56       78.99      2.64 o 
   3   2   5       92.05      131.50      3.67 o 
   4   2   5      479.27      500.19      7.73 o 
   5   2   5      695.94      639.64      8.36 o 
   6   2   5       15.55       16.34      1.83 o 
   7   2   5       58.18       64.98      3.10 o 
   8   2   5        9.67       15.32      2.86 o 
   9   2   5       23.18       22.12      3.36 o 
  10   2   5        2.69        8.09      2.66 o 
 -10   3   5        4.19       11.07      2.77 o 
  -9   3   5       41.12       33.29      6.65 o 
  -8   3   5       39.92       39.46      4.93 o 
  -7   3   5       20.70       21.01      4.10 o 
  -6   3   5       71.99       61.98      5.43 o 
  -5   3   5       41.13       40.90      3.66 o 
  -4   3   5       72.80       81.11      2.81 o 
  -3   3   5      511.87      644.72     16.32 o 
  -2   3   5      550.85      664.77     18.01 o 
  -1   3   5     2206.76     2260.23     16.02 o 
   0   3   5      294.23      270.24      3.61 o 
   1   3   5     2256.57     2466.79     20.50 o 
   2   3   5      555.37      689.79      8.19 o 
   3   3   5      496.34      607.68      8.17 o 
   4   3   5       72.31       78.85      3.26 o 
   5   3   5       40.02       43.94      2.32 o 
   6   3   5       72.10       69.42      3.07 o 
   7   3   5       20.60       26.60      2.42 o 
   8   3   5       39.73       40.34      4.54 o 
   9   3   5       40.52       39.02      4.69 o 
  10   3   5        4.23       12.30      3.10 o 
 -10   4   5       14.95       16.43      4.76 o 
  -9   4   5       27.08       29.37      4.29 o 
  -8   4   5       16.75       21.71      4.65 o 
  -7   4   5       70.58       61.01      4.94 o 
  -6   4   5       10.15       11.92      2.46 o 
  -5   4   5       86.75       87.43      5.01 o 
  -4   4   5       90.59       87.27      4.58 o 
  -3   4   5     2037.49     1972.95     33.74 o 
  -2   4   5      317.39      332.23      7.20 o 
  -1   4   5      441.18      543.05     16.79 o 
   0   4   5        5.55        8.07      0.88 o 
   1   4   5      431.87      557.61      5.74 o 
   2   4   5      317.98      360.45      7.43 o 
   3   4   5     2031.81     2122.27     20.40 o 
   4   4   5       92.13      100.55      3.75 o 
   5   4   5       78.82       90.58      3.31 o 
   6   4   5        9.80       11.27      1.57 o 
   7   4   5       70.69       64.70      4.46 o 
   8   4   5       16.93       21.07      2.69 o 
   9   4   5       27.76       32.68      4.93 o 
  10   4   5       15.02       15.83      3.32 o 
 -10   5   5        1.79        0.21      1.49 o 
  -9   5   5       22.56       24.28      3.96 o 
  -8   5   5       36.11       37.97      4.90 o 
  -7   5   5       13.39       15.18      3.13 o 
  -6   5   5      111.89       97.95      7.48 o 
  -5   5   5       22.64       19.63      3.12 o 
  -4   5   5       54.53       54.64      3.79 o 
  -3   5   5       11.83       16.26      2.30 o 
  -2   5   5     1126.37     1286.54     18.17 o 
  -1   5   5      903.69      952.11     25.00 o 
   0   5   5      765.95      788.03      7.76 o 
   1   5   5      864.96      935.33     12.29 o 
   2   5   5     1121.63     1385.88     22.81 o 
   3   5   5       14.65       17.77      1.93 o 
   4   5   5       54.29       56.81      3.00 o 
   5   5   5       22.94       23.92      2.44 o 
   6   5   5      111.85      107.28      3.96 o 
   7   5   5       12.86       14.25      2.19 o 
   8   5   5       36.27       34.33      3.57 o 
   9   5   5       22.64       24.15      3.54 o 
  10   5   5        1.74        2.88      2.33 o 
  -9   6   5        3.61        8.98      2.55 o 
  -8   6   5       25.24       26.55      4.18 o 
  -7   6   5       53.51       51.18      5.44 o 
  -6   6   5       70.59       62.83      4.85 o 
  -5   6   5      430.11      345.56     10.22 o 
  -4   6   5      323.43      309.19      9.01 o 
  -3   6   5      146.63      160.22      7.20 o 
  -2   6   5      346.00      405.55      8.48 o 
  -1   6   5      772.57      771.81      7.58 o 
   0   6   5      448.48      409.59      5.13 o 
   1   6   5      766.49      790.71      7.92 o 
   2   6   5      347.77      442.26      9.50 o 
   3   6   5      139.25      160.90      7.34 o 
   4   6   5      321.03      335.53      7.25 o 
   5   6   5      423.16      371.94      8.08 o 
   6   6   5       71.38       72.86      3.97 o 
   7   6   5       55.19       51.69      3.66 o 
   8   6   5       25.66       27.01      3.19 o 
   9   6   5        3.74        9.17      5.43 o 
  -9   7   5        5.84        9.12      3.21 o 
  -8   7   5        4.72        8.54      2.47 o 
  -7   7   5       60.03       63.44      5.55 o 
  -6   7   5       11.24       16.20      3.08 o 
  -5   7   5      229.04      207.81      8.22 o 
  -4   7   5       17.04       14.93      2.74 o 
  -3   7   5      202.06      193.98      6.70 o 
  -2   7   5      176.84      184.68      4.50 o 
  -1   7   5       18.25       44.60      1.98 o 
   0   7   5     1012.16     1071.47     11.24 o 
   2   7   5      175.20      183.67      6.50 o 
   3   7   5      198.18      183.78      5.33 o 
   4   7   5       17.33       17.19      2.16 o 
   5   7   5      231.50      239.56      9.19 o 
   6   7   5       11.29       14.87      2.90 o 
   7   7   5       60.20       59.35      4.01 o 
   8   7   5        4.74        7.11      1.59 o 
   9   7   5        5.50        4.23      1.83 o 
  -9   8   5       17.01       13.43      3.38 o 
  -8   8   5        4.30        7.74      2.37 o 
  -7   8   5       85.89       79.96      5.84 o 
  -6   8   5       54.30       51.27      4.82 o 
  -5   8   5      319.29      267.30      9.48 o 
  -4   8   5      210.36      178.23      7.20 o 
  -3   8   5      469.07      427.78     11.32 o 
  -2   8   5      235.15      233.34      5.70 o 
  -1   8   5       41.55       43.76      2.06 o 
   0   8   5      143.33      174.50      3.76 o 
   1   8   5       41.37       42.46      2.17 o 
   2   8   5      233.93      230.82      7.68 o 
   3   8   5      455.94      376.69     10.19 o 
   4   8   5      211.44      187.23      6.23 o 
   5   8   5      323.27      278.15      9.76 o 
   6   8   5       54.80       54.19      5.37 o 
   7   8   5       85.73       82.98      4.59 o 
   8   8   5        4.14        6.02      1.99 o 
   9   8   5       16.37       20.07      3.71 o 
  -9   9   5       19.36       19.30      3.30 o 
  -8   9   5        1.71        4.05      1.51 o 
  -7   9   5       18.66       18.31      3.49 o 
  -6   9   5       70.24       55.99      4.66 o 
  -5   9   5       16.55       27.33      3.84 o 
  -4   9   5      100.82      108.25      6.60 o 
  -3   9   5      285.17      302.73     12.28 o 
  -2   9   5      446.70      428.55      7.96 o 
  -1   9   5       16.48       18.06      1.68 o 
   0   9   5      295.87      294.36      5.16 o 
   1   9   5       13.52       14.34      2.46 o 
   2   9   5      449.19      388.50     17.29 o 
   3   9   5      293.12      296.05      9.44 o 
   4   9   5      100.94       91.66      5.59 o 
   5   9   5       15.88       19.91      3.88 o 
   6   9   5       70.39       62.15      5.05 o 
   7   9   5       18.15       25.16      4.17 o 
   8   9   5        1.71        2.11      2.60 o 
   9   9   5       19.06       21.72      3.78 o 
  -8  10   5        1.62        4.97      1.89 o 
  -7  10   5       41.40       41.65      5.82 o 
  -6  10   5       29.91       28.21      5.93 o 
  -5  10   5      119.97      117.38      6.61 o 
  -4  10   5        8.86       17.05      2.41 o 
  -3  10   5      242.86      204.47     13.79 o 
  -2  10   5      303.86      303.12      6.96 o 
  -1  10   5       68.76       71.15      2.85 o 
   0  10   5      260.18      229.89     14.56 o 
   1  10   5       66.65       66.69      4.38 o 
   2  10   5      303.94      283.59      9.25 o 
   3  10   5      244.80      211.55      8.30 o 
   4  10   5        9.31       16.95      3.21 o 
   5  10   5      119.71      125.22      7.05 o 
   6  10   5       29.41       25.30      4.05 o 
   7  10   5       39.57       45.02      5.44 o 
   8  10   5        1.53        0.28      1.43 o 
  -8  11   5       21.48       19.00      4.71 o 
  -7  11   5        8.86       13.45      2.59 o 
  -6  11   5        3.44        5.73      2.55 o 
  -5  11   5        8.92       10.59      1.90 o 
  -4  11   5       81.02       89.59      5.48 o 
  -3  11   5       50.91       53.47      3.10 o 
  -2  11   5        9.83       12.79      1.89 o 
  -1  11   5      622.29      587.61     39.45 o 
   0  11   5       51.42       48.86      2.88 o 
   1  11   5      636.49      634.98     13.87 o 
   2  11   5        9.59       11.36      2.46 o 
   3  11   5       48.09       47.69      4.48 o 
   4  11   5       80.80       73.64      5.29 o 
   5  11   5        8.78        9.40      2.50 o 
   6  11   5        3.39        7.48      2.71 o 
   7  11   5        8.62       10.98      2.53 o 
   8  11   5       21.68       25.15      4.07 o 
  -7  12   5       15.41       17.49      2.48 o 
  -6  12   5       34.94       39.73      4.03 o 
  -5  12   5       70.73       63.76      4.98 o 
  -4  12   5       63.60       63.16      4.78 o 
  -3  12   5      175.74      187.18      7.67 o 
  -2  12   5       57.92       62.78      4.19 o 
  -1  12   5      192.99      173.87      8.07 o 
   0  12   5      146.94      132.93      6.46 o 
   1  12   5      191.85      178.31      7.65 o 
   2  12   5       57.97       63.04      4.81 o 
   3  12   5      179.40      175.32      8.10 o 
   4  12   5       62.61       63.50      5.17 o 
   5  12   5       67.38       60.56      5.05 o 
   6  12   5       34.69       40.28      5.21 o 
   7  12   5       14.69       19.55      3.51 o 
  -7  13   5       16.67       21.56      3.50 o 
  -6  13   5       14.77       19.75      5.04 o 
  -5  13   5       10.26       10.97      2.30 o 
  -4  13   5       28.01       32.38      5.37 o 
  -3  13   5       12.12       12.23      2.32 o 
  -2  13   5       91.33       81.45      7.20 o 
  -1  13   5      258.33      287.05      9.56 o 
   0  13   5       19.58       20.01      3.27 o 
   1  13   5      250.84      262.40      9.64 o 
   2  13   5       90.43       86.60      5.65 o 
   3  13   5       13.30        9.90      2.47 o 
   4  13   5       27.99       29.45      4.22 o 
   5  13   5       10.30        9.53      2.51 o 
   6  13   5       14.75       14.74      3.88 o 
   7  13   5       16.75       15.75      3.01 o 
  -6  14   5       56.51       61.62      5.58 o 
  -5  14   5       31.53       39.00      4.99 o 
  -4  14   5        8.85        6.59      1.94 o 
  -3  14   5       79.98       87.10      7.98 o 
  -2  14   5        8.21        9.42      2.88 o 
  -1  14   5       21.69       30.89      3.88 o 
   0  14   5       20.76       23.46      4.54 o 
   1  14   5       22.55       23.99      3.53 o 
   2  14   5        8.34       10.06      2.26 o 
   3  14   5       76.86       80.05      5.83 o 
   4  14   5        8.54       12.12      3.21 o 
   5  14   5       31.88       30.61      4.38 o 
   6  14   5       56.37       65.97      6.12 o 
  -6  15   5        9.41       16.52      3.04 o 
  -5  15   5        8.34       13.43      5.54 o 
  -4  15   5       23.59       19.84      4.88 o 
  -3  15   5       82.11       94.52      8.42 o 
  -1  15   5        1.93        4.10      2.22 o 
   0  15   5      127.23      126.53      6.77 o 
   1  15   5        2.03        0.83      2.49 o 
   2  15   5        9.72       12.69      2.70 o 
   3  15   5       81.83       89.39      6.26 o 
   4  15   5       23.30       22.19      3.51 o 
   5  15   5        8.62       11.24      2.46 o 
   6  15   5        9.44        8.75      2.30 o 
  -5  16   5       42.46       53.19      8.42 o 
  -4  16   5       69.30       65.49      7.20 o 
   0  16   5        6.58        5.92      1.70 o 
   1  16   5        1.69        3.02      3.49 o 
   2  16   5        5.49        4.13      1.67 o 
   3  16   5        1.30        3.94      2.16 o 
   4  16   5       69.58       73.55      8.03 o 
   5  16   5       42.11       50.62      5.84 o 
   1  17   5       33.17       42.76      5.05 o 
   2  17   5       47.15       52.17      4.42 o 
   3  17   5        4.05        2.22      1.72 o 
   0   0   6      590.00      774.70     13.52 o 
   1   0   6      183.52      195.06      3.77 o 
   2   0   6     3490.98     3665.26     52.45 o 
   3   0   6        6.49        5.50      0.93 o 
   4   0   6        0.02        0.53      0.53 o 
   5   0   6       74.80       80.98      3.35 o 
   6   0   6       59.92       51.06      3.23 o 
   7   0   6        0.30        2.24      1.34 o 
   8   0   6        1.49        4.74      1.73 o 
   9   0   6        0.11        2.92      3.60 o 
  10   0   6        4.27        8.75      2.55 o 
 -10   1   6        1.25        3.66      2.44 o 
  -9   1   6        0.23        4.13      1.99 o 
  -8   1   6       20.51       21.28      3.52 o 
  -7   1   6        3.56        8.06      2.23 o 
  -6   1   6      139.92      124.22      5.90 o 
  -5   1   6       21.55       28.04      1.76 o 
  -4   1   6      502.75      486.45     14.78 o 
  -3   1   6      114.83      117.65      3.25 o 
  -2   1   6     1366.03     1514.80     22.13 o 
  -1   1   6      333.39      336.10      9.42 o 
   0   1   6     1320.14     1165.20     17.18 o 
   1   1   6      336.43      350.77      5.18 o 
   2   1   6     1344.47     1435.65     38.93 o 
   3   1   6      110.16      120.72      3.51 o 
   4   1   6      514.55      502.18      7.39 o 
   5   1   6       23.23       29.18      1.98 o 
   6   1   6      138.56      127.85      4.04 o 
   7   1   6        3.07        4.01      1.22 o 
   8   1   6       20.73       18.68      4.21 o 
   9   1   6        0.21        4.21      2.11 o 
  10   1   6        1.26        8.42      2.88 o 
 -10   2   6       14.50       20.28      3.73 o 
  -9   2   6       10.39       13.04      2.92 o 
  -8   2   6       10.94       11.92      2.65 o 
  -7   2   6       63.34       62.32      4.74 o 
  -6   2   6       61.97       61.99      4.54 o 
  -5   2   6       71.84       71.11      6.56 o 
  -4   2   6      127.59      122.50      2.94 o 
  -3   2   6      364.55      328.43     14.40 o 
  -2   2   6       58.43       86.08      3.01 o 
  -1   2   6     1774.52     1855.13     22.38 o 
   0   2   6     4786.66     5158.65     66.82 o 
   1   2   6     1742.08     1876.06     10.80 o 
   2   2   6       56.17       80.60      2.84 o 
   3   2   6      366.99      323.19      6.00 o 
   4   2   6      127.33      127.47      4.09 o 
   5   2   6       72.97       73.75      2.96 o 
   6   2   6       62.35       61.84      2.91 o 
   7   2   6       63.78       64.60      3.75 o 
   8   2   6       11.17       10.43      2.11 o 
   9   2   6       10.38       17.73      3.99 o 
  10   2   6       14.42       20.50      4.21 o 
 -10   3   6        6.18       14.32      5.32 o 
  -9   3   6        4.55        5.77      3.05 o 
  -8   3   6       32.45       32.18      4.46 o 
  -7   3   6       25.26       28.51      4.03 o 
  -6   3   6      123.61      106.04      5.91 o 
  -5   3   6       68.75       56.38      4.07 o 
  -4   3   6      184.60      200.12      5.12 o 
  -3   3   6      360.13      377.56     14.46 o 
  -2   3   6      842.28      850.08     11.62 o 
  -1   3   6      276.48      314.85      6.28 o 
   0   3   6     2111.56     2196.15     17.86 o 
   1   3   6      276.23      333.81      4.63 o 
   2   3   6      856.43      935.45     24.60 o 
   3   3   6      366.55      369.86      8.61 o 
   4   3   6      184.16      198.99      5.26 o 
   5   3   6       67.21       59.05      2.73 o 
   6   3   6      125.83      117.58      4.03 o 
   7   3   6       25.17       28.62      2.57 o 
   8   3   6       32.04       44.42      4.29 o 
   9   3   6        4.33        4.65      1.57 o 
  10   3   6        6.40        8.31      2.55 o 
 -10   4   6        9.67        7.50      2.10 o 
  -9   4   6        0.11        4.42      1.64 o 
  -8   4   6       91.82       89.81     10.36 o 
  -7   4   6       15.58       14.23      3.09 o 
  -6   4   6       74.18       60.47      4.62 o 
  -5   4   6      119.78      112.28      5.76 o 
  -4   4   6      294.94      307.65      8.70 o 
  -3   4   6       99.94      113.18      5.81 o 
  -2   4   6      564.00      548.21     14.79 o 
  -1   4   6     1375.70     1358.54     29.97 o 
   0   4   6      370.30      366.54      4.67 o 
   1   4   6     1398.95     1453.47     11.81 o 
   2   4   6      575.75      608.73      9.86 o 
   3   4   6       98.74      106.72      4.10 o 
   4   4   6      288.60      312.79      6.79 o 
   5   4   6      118.26      123.44      4.59 o 
   6   4   6       74.31       66.91      3.15 o 
   7   4   6       15.56       23.45      2.41 o 
   8   4   6       92.08       93.20      4.73 o 
   9   4   6        0.15        0.89      1.33 o 
  10   4   6        9.62       11.97      3.21 o 
 -10   5   6        0.49        6.99      2.34 o 
  -9   5   6        4.20        6.05      2.00 o 
  -8   5   6       25.91       28.33      6.54 o 
  -7   5   6       51.45       50.09      5.33 o 
  -6   5   6      107.43      101.62     12.24 o 
  -5   5   6      187.72      188.12      7.52 o 
  -4   5   6      543.53      491.87     11.24 o 
  -3   5   6       94.68       79.02      4.19 o 
  -2   5   6        5.80        5.29      1.39 o 
  -1   5   6      353.28      387.18      7.08 o 
   0   5   6      253.15      323.30      4.54 o 
   1   5   6      353.77      406.85      4.19 o 
   2   5   6        4.46        4.86      0.72 o 
   3   5   6       98.68       98.27      3.77 o 
   4   5   6      549.50      548.21      9.25 o 
   5   5   6      188.89      175.60      5.61 o 
   6   5   6      105.27      114.61      4.16 o 
   7   5   6       49.95       42.62      3.99 o 
   8   5   6       27.09       27.63      4.06 o 
   9   5   6        4.33        7.63      1.86 o 
  10   5   6        0.54        3.21      2.22 o 
  -9   6   6        3.46        5.70      2.33 o 
  -8   6   6        8.75       12.93      2.84 o 
  -7   6   6       10.05       10.59      3.32 o 
  -6   6   6      285.81      248.92      9.48 o 
  -5   6   6       98.33       89.08      5.40 o 
  -4   6   6      372.62      336.32      9.92 o 
  -3   6   6        6.17        6.52      1.56 o 
  -2   6   6      295.83      274.24      7.16 o 
  -1   6   6      789.81      816.76      9.90 o 
   0   6   6        4.18        1.41      0.49 o 
   1   6   6      794.49      852.12     10.59 o 
   2   6   6      281.66      276.46      6.27 o 
   3   6   6        5.72        5.09      1.19 o 
   4   6   6      373.90      340.37     10.72 o 
   5   6   6       97.02       91.89      4.22 o 
   6   6   6      285.77      269.44      6.48 o 
   7   6   6        9.95       12.21      2.08 o 
   8   6   6        8.63        9.50      2.11 o 
   9   6   6        3.62        4.00      1.46 o 
  -9   7   6        3.20        3.99      4.49 o 
  -8   7   6        0.30        3.84      1.80 o 
  -7   7   6       68.98       70.21      5.49 o 
  -6   7   6      186.68      159.89      7.83 o 
  -5   7   6        4.25        6.14      2.00 o 
  -4   7   6      153.53      141.92     12.02 o 
  -3   7   6      409.57      399.70      9.79 o 
  -2   7   6       71.94       65.32      2.67 o 
  -1   7   6      124.31      137.11      3.97 o 
   0   7   6      313.72      314.76      4.89 o 
   1   7   6      126.18      138.56      3.90 o 
   2   7   6       75.99       80.86      4.51 o 
   3   7   6      407.32      404.68      8.17 o 
   4   7   6      150.24      153.75      5.30 o 
   5   7   6        3.49        3.44      1.45 o 
   6   7   6      190.62      169.05      7.87 o 
   7   7   6       70.01       68.95      4.18 o 
   8   7   6        0.37        4.95      1.38 o 
   9   7   6        3.08        3.44      1.70 o 
  -9   8   6        2.20        4.86      1.88 o 
  -8   8   6       36.38       33.65      4.66 o 
  -7   8   6       46.56       43.61      5.29 o 
  -6   8   6       46.69       47.19      5.12 o 
  -5   8   6      154.63      118.48      6.39 o 
  -4   8   6       19.20       12.88      3.16 o 
  -3   8   6      115.63      102.37      9.56 o 
  -2   8   6      359.86      318.00      5.99 o 
  -1   8   6      779.59      817.45     14.22 o 
   0   8   6        7.02        8.41      1.08 o 
   1   8   6      769.21      813.70     13.11 o 
   2   8   6      357.81      302.80      9.01 o 
   3   8   6      113.24      102.56      9.81 o 
   4   8   6       19.66       16.58      2.32 o 
   5   8   6      155.94      134.80      6.93 o 
   6   8   6       46.63       49.02      5.13 o 
   7   8   6       46.80       43.31      3.76 o 
   8   8   6       36.41       37.73      5.98 o 
   9   8   6        2.32        4.41      1.60 o 
  -9   9   6       15.97       17.89      3.22 o 
  -8   9   6       19.64       25.17      3.86 o 
  -7   9   6        2.90        2.57      1.53 o 
  -6   9   6       15.21       19.88      3.44 o 
  -5   9   6      124.54      119.97      6.54 o 
  -4   9   6       50.70       50.19      3.13 o 
  -3   9   6       99.51       79.18      3.31 o 
  -2   9   6      285.67      257.80      6.31 o 
  -1   9   6       13.17       20.95      1.73 o 
   0   9   6       13.93       15.76      1.87 o 
   1   9   6       13.61       15.79      2.66 o 
   2   9   6      287.66      243.43      8.42 o 
   3   9   6       96.25       73.28      8.09 o 
   4   9   6       54.60       51.65      5.10 o 
   5   9   6      125.20      120.50      6.70 o 
   6   9   6       15.82       17.02      3.25 o 
   7   9   6        3.27        4.86      1.93 o 
   8   9   6       20.04       22.10      3.59 o 
   9   9   6       16.17       26.94      4.05 o 
  -8  10   6       20.02       24.29      3.91 o 
  -7  10   6        0.28        2.68      3.77 o 
  -6  10   6        0.30        0.39      1.45 o 
  -5  10   6       25.50       19.64      3.27 o 
  -4  10   6       61.55       53.39      3.44 o 
  -3  10   6      325.00      308.80     10.70 o 
  -2  10   6       75.66       63.66      3.26 o 
  -1  10   6       86.69       75.56      3.59 o 
   0  10   6     1354.79     1285.14     34.59 o 
   1  10   6       83.47       72.13      4.74 o 
   2  10   6       79.54       62.37      6.70 o 
   3  10   6      326.54      295.06      9.99 o 
   4  10   6       61.89       62.56      4.90 o 
   5  10   6       25.32       23.48      3.84 o 
   6  10   6        0.30        2.22      5.10 o 
   7  10   6        0.30        1.03      2.27 o 
   8  10   6       19.70       22.41      3.90 o 
  -8  11   6        8.82        9.90      2.50 o 
  -7  11   6       24.60       26.03      4.03 o 
  -6  11   6        3.82        6.75      2.00 o 
  -5  11   6       17.60       17.16      2.55 o 
  -4  11   6       59.33       52.13      3.65 o 
  -3  11   6       51.11       51.49      3.09 o 
  -2  11   6       81.46       80.48      5.32 o 
  -1  11   6      214.16      197.05      8.22 o 
   0  11   6        0.40        3.83      1.51 o 
   1  11   6      212.77      186.22      7.80 o 
   2  11   6       81.90       70.91      4.96 o 
   3  11   6       52.88       51.54      4.73 o 
   4  11   6       61.93       52.65      4.54 o 
   5  11   6       16.66       15.57      3.16 o 
   6  11   6        4.66        3.63      1.73 o 
   7  11   6       24.87       28.55      5.93 o 
   8  11   6        8.78       12.80      2.74 o 
  -7  12   6        2.35        4.26      2.29 o 
  -6  12   6       13.40       13.20      2.69 o 
  -5  12   6      107.88       88.91      4.73 o 
  -4  12   6       21.67       21.28      3.45 o 
  -3  12   6       35.49       31.68      3.83 o 
  -2  12   6       39.50       41.34      4.23 o 
  -1  12   6      436.58      387.51     11.02 o 
   0  12   6        0.09        2.22      1.19 o 
   1  12   6      443.72      390.42     11.56 o 
   2  12   6       40.12       38.97      4.49 o 
   3  12   6       35.22       28.29      4.15 o 
   4  12   6       22.09       18.22      3.29 o 
   5  12   6      107.51       83.05      6.07 o 
   6  12   6       13.35       14.14      3.12 o 
   7  12   6        2.27        4.45      3.55 o 
  -7  13   6       22.11       20.83      2.58 o 
  -6  13   6       21.70       25.07      3.75 o 
  -5  13   6       13.67       13.73      2.74 o 
  -4  13   6       40.25       50.48      4.23 o 
  -3  13   6        8.42       15.07      3.88 o 
  -2  13   6       13.34       14.96      2.62 o 
  -1  13   6      179.51      173.33      7.60 o 
   0  13   6        2.23        4.71      1.57 o 
   1  13   6      179.25      171.31      7.91 o 
   2  13   6       14.15       17.30      3.29 o 
   3  13   6        7.90       10.43      2.71 o 
   4  13   6       39.92       53.72      5.27 o 
   5  13   6       14.42       12.94      2.76 o 
   6  13   6       22.04       27.54      4.29 o 
   7  13   6       21.76       21.10      3.58 o 
  -6  14   6       56.04       61.50      5.62 o 
  -5  14   6        9.69       11.44      2.99 o 
  -4  14   6       31.93       30.14      5.87 o 
  -3  14   6       12.90       16.51      3.99 o 
  -2  14   6        3.56        9.86      2.99 o 
  -1  14   6      135.62      135.94      6.89 o 
   0  14   6       53.08       49.48      4.61 o 
   1  14   6      133.87      128.69      9.70 o 
   2  14   6        4.07        3.31      1.83 o 
   3  14   6       13.31       13.63      2.78 o 
   4  14   6       31.81       40.92      7.76 o 
   5  14   6        9.67        3.88      3.05 o 
   6  14   6       55.97       62.76      5.51 o 
  -5  15   6       22.28       29.92      6.09 o 
  -4  15   6        4.54        5.32      2.33 o 
  -3  15   6      107.86      115.91      9.31 o 
   0  15   6        6.97        7.58      1.80 o 
   1  15   6        4.16        8.03      2.18 o 
   2  15   6        0.98        5.50      1.76 o 
   3  15   6      107.28      100.92      6.70 o 
   4  15   6        4.69        6.71      2.01 o 
   5  15   6       22.16       29.70      4.35 o 
  -4  16   6        4.56       17.62      4.10 o 
   0  16   6        0.05        0.66      1.48 o 
   1  16   6       37.87       31.46      4.36 o 
   2  16   6        0.22        3.52      1.54 o 
   3  16   6       62.64       62.58      5.29 o 
   4  16   6        4.72       16.12      2.76 o 
   0  17   6        0.25        6.32      2.33 o 
   1  17   6        8.60       15.68      3.32 o 
   2  17   6       17.80       21.28      3.38 o 
   3  17   6       20.69       27.00      4.07 o 
   1   0   7        7.83        3.96      0.76 o 
   2   0   7      951.74      981.48     21.66 o 
   3   0   7      577.38      645.40     14.50 o 
   4   0   7      509.00      486.31     15.91 o 
   5   0   7       37.92       36.30      3.17 o 
   6   0   7        3.45        4.30      1.19 o 
   7   0   7        2.69        7.40      2.13 o 
   8   0   7       15.37       19.81      3.44 o 
   9   0   7        0.11        4.22      1.77 o 
  10   0   7       13.85       15.96      4.43 o 
 -10   1   7       16.05       17.51      4.43 o 
  -9   1   7        2.78        5.73      2.02 o 
  -8   1   7        8.59        8.52      2.22 o 
  -7   1   7        2.03        2.08      1.53 o 
  -6   1   7       42.81       34.52      4.07 o 
  -5   1   7      237.89      210.88      7.08 o 
  -4   1   7      234.27      230.88      9.02 o 
  -3   1   7      913.21      952.39     17.08 o 
  -2   1   7     1698.04     1939.66     30.08 o 
  -1   1   7      454.36      527.48     17.34 o 
   0   1   7     8065.66     8677.73     94.63 o 
   1   1   7      455.14      536.82     16.80 o 
   2   1   7     1702.29     1924.90     27.72 o 
   3   1   7      901.40      968.30     15.67 o 
   4   1   7      242.08      242.78      5.66 o 
   5   1   7      239.11      227.73      7.07 o 
   6   1   7       42.67       38.57      2.44 o 
   7   1   7        1.94        3.94      1.04 o 
   8   1   7        8.75       10.42      2.60 o 
   9   1   7        2.89        5.21      2.55 o 
  10   1   7       15.69       27.92      6.43 o 
 -10   2   7        3.52        5.26      1.80 o 
  -9   2   7       18.46       19.13      3.52 o 
  -8   2   7       45.16       51.46      5.55 o 
  -7   2   7       14.97       15.97      3.16 o 
  -6   2   7      107.69       88.16      5.44 o 
  -5   2   7      443.86      401.11     10.62 o 
  -4   2   7      321.65      337.64     10.84 o 
  -3   2   7       23.54       25.84      1.56 o 
  -2   2   7      477.42      567.18     21.19 o 
  -1   2   7      816.77      986.02     17.40 o 
   0   2   7     1093.65     1205.98     13.15 o 
   1   2   7      820.17      993.40     15.29 o 
   2   2   7      471.33      562.63     11.22 o 
   3   2   7       21.47       25.55      1.99 o 
   4   2   7      329.96      350.21      6.90 o 
   5   2   7      434.40      423.39     14.44 o 
   6   2   7      109.02       95.41      8.33 o 
   7   2   7       15.91       20.23      2.60 o 
   8   2   7       43.95       52.14      4.74 o 
   9   2   7       18.85       18.62      4.54 o 
  10   2   7        3.38       11.86      3.32 o 
 -10   3   7        4.86        3.76      2.16 o 
  -9   3   7       50.88       44.91      5.47 o 
  -8   3   7       14.46       18.39      3.36 o 
  -7   3   7       34.65       28.62      4.26 o 
  -6   3   7        3.67        7.20      2.11 o 
  -5   3   7        7.44       11.69      2.51 o 
  -4   3   7      584.98      598.85     12.22 o 
  -3   3   7      552.39      701.44     25.94 o 
  -2   3   7     1652.84     1637.61     40.23 o 
  -1   3   7     1739.09     1802.96     49.81 o 
   0   3   7      921.49     1078.34     13.72 o 
   1   3   7     1710.31     1859.47     11.83 o 
   2   3   7     1681.80     1803.91     32.82 o 
   3   3   7      547.85      662.07     11.27 o 
   4   3   7      586.84      630.77     10.56 o 
   5   3   7        7.69        9.80      1.43 o 
   6   3   7        3.66        3.95      1.09 o 
   7   3   7       34.38       33.87      2.82 o 
   8   3   7       14.18       13.33      2.52 o 
   9   3   7       51.02       36.24      6.65 o 
  10   3   7        4.58       12.08      3.44 o 
 -10   4   7        3.43        5.73      1.97 o 
  -9   4   7        3.44        7.82      2.03 o 
  -8   4   7       28.01       29.26      4.27 o 
  -7   4   7       43.66       44.26      5.01 o 
  -6   4   7      476.58      449.69     12.49 o 
  -5   4   7       61.50       56.80      4.31 o 
  -4   4   7      115.01      100.51      6.09 o 
  -3   4   7      430.19      382.49      9.16 o 
  -2   4   7       44.83       44.48      3.88 o 
  -1   4   7      421.47      443.50      9.81 o 
   0   4   7      910.34     1081.87     19.72 o 
   1   4   7      423.55      475.59      4.75 o 
   2   4   7       44.61       47.44      2.14 o 
   3   4   7      421.18      402.89      7.55 o 
   4   4   7      115.52      113.39      4.30 o 
   5   4   7       61.45       64.22      3.41 o 
   6   4   7      472.47      458.43     15.08 o 
   7   4   7       43.23       46.17      2.96 o 
   8   4   7       27.74       31.09      4.17 o 
   9   4   7        3.40        7.11      1.67 o 
  10   4   7        3.32        6.09      2.88 o 
  -9   5   7       19.42       15.23      5.15 o 
  -8   5   7       37.04       35.18      4.74 o 
  -7   5   7      159.41      136.74      7.52 o 
  -6   5   7       41.28       42.92      4.82 o 
  -5   5   7       46.62       53.09      4.31 o 
  -4   5   7      441.46      403.28     21.17 o 
  -3   5   7       33.44       33.43      3.04 o 
  -2   5   7      976.57      987.06     13.56 o 
  -1   5   7      243.94      270.45      8.70 o 
   0   5   7        2.58       16.11      2.25 o 
   1   5   7      252.98      293.56      3.66 o 
   2   5   7      984.46     1072.22     13.76 o 
   3   5   7       34.93       33.58      2.48 o 
   4   5   7      439.48      420.13      8.37 o 
   5   5   7       46.34       52.66      3.26 o 
   6   5   7       41.29       43.37      2.71 o 
   7   5   7      159.58      146.69      5.99 o 
   8   5   7       36.09       36.34      3.63 o 
   9   5   7       19.18       18.53      4.93 o 
  -9   6   7        3.08        4.28      2.88 o 
  -8   6   7       30.85       32.86      4.62 o 
  -7   6   7       25.12       26.63      4.11 o 
  -6   6   7      126.75      104.65      6.27 o 
  -5   6   7      390.78      349.17     15.62 o 
  -4   6   7      783.23      600.50     17.95 o 
  -3   6   7       88.41       90.27      9.25 o 
  -2   6   7      155.03      161.63      5.63 o 
  -1   6   7      249.80      267.00      4.94 o 
   0   6   7      330.56      276.15      4.55 o 
   1   6   7      246.62      261.52      5.43 o 
   2   6   7      147.98      149.04      4.81 o 
   3   6   7       92.15      101.01      4.15 o 
   4   6   7      773.05      751.02     17.25 o 
   5   6   7      392.03      360.65      8.43 o 
   6   6   7      124.91      125.23      5.22 o 
   7   6   7       24.02       26.92      3.14 o 
   8   6   7       29.95       35.35      3.73 o 
   9   6   7        2.99        4.26      1.39 o 
  -9   7   7        2.75        4.04      1.65 o 
  -8   7   7       19.09       18.45      3.25 o 
  -7   7   7       78.93       71.10      5.56 o 
  -6   7   7       68.31       69.39      5.25 o 
  -5   7   7      278.43      261.60      9.40 o 
  -4   7   7      158.42      160.78      6.93 o 
  -3   7   7      292.12      268.06      8.22 o 
  -2   7   7      483.62      447.19      7.79 o 
  -1   7   7      449.73      411.08      7.32 o 
   0   7   7      787.87      776.49      7.95 o 
   1   7   7      462.33      436.66      7.29 o 
   2   7   7      467.57      441.36     14.13 o 
   3   7   7      295.66      289.31      7.18 o 
   4   7   7      161.70      171.76      5.75 o 
   5   7   7      277.67      252.73      8.85 o 
   6   7   7       68.38       69.68      8.20 o 
   7   7   7       78.62       73.85      4.33 o 
   8   7   7       19.05       17.15      3.81 o 
   9   7   7        2.84        4.76      1.89 o 
  -9   8   7        2.77        2.66      1.88 o 
  -8   8   7       34.14       35.54      4.82 o 
  -7   8   7       10.65       10.79      2.77 o 
  -6   8   7       43.14       35.13      4.62 o 
  -5   8   7        6.57        6.46      1.94 o 
  -4   8   7      284.53      260.44      8.92 o 
  -3   8   7      398.02      373.68     12.02 o 
  -2   8   7      296.54      273.79      7.34 o 
  -1   8   7      103.85       92.78      3.50 o 
   0   8   7       42.38       39.11      2.48 o 
   1   8   7      102.18       89.65      5.05 o 
   2   8   7      292.92      295.54     12.97 o 
   3   8   7      402.07      374.75     12.13 o 
   4   8   7      276.15      249.02     12.44 o 
   5   8   7        5.80        7.81      1.68 o 
   6   8   7       41.30       34.67      4.54 o 
   7   8   7       10.32       15.75      2.33 o 
   8   8   7       33.48       33.72      3.68 o 
   9   8   7        2.85        5.15      2.16 o 
  -8   9   7        0.22        2.77      1.64 o 
  -7   9   7        2.58        5.07      3.10 o 
  -6   9   7      110.50       81.55      5.76 o 
  -5   9   7       61.72       58.46      4.73 o 
  -4   9   7       39.19       29.07      2.93 o 
  -3   9   7      135.92      135.29      4.41 o 
  -2   9   7      184.49      190.56      9.21 o 
  -1   9   7      383.55      366.16      7.19 o 
   0   9   7     1039.35      970.72     12.36 o 
   1   9   7      380.36      384.76     10.54 o 
   2   9   7      184.47      186.02     12.13 o 
   3   9   7      136.20      138.75      6.85 o 
   4   9   7       41.28       33.85      4.27 o 
   5   9   7       62.30       63.88      5.01 o 
   6   9   7      110.68       91.88      6.19 o 
   7   9   7        2.66        6.11      1.47 o 
   8   9   7        0.16        3.75      3.88 o 
  -8  10   7       28.77       25.61      4.02 o 
  -7  10   7       25.59       26.48      4.30 o 
  -6  10   7       98.65       89.35      5.99 o 
  -5  10   7        4.41        4.82      1.81 o 
  -4  10   7        8.39        9.62      1.47 o 
  -3  10   7       73.32       74.23      5.46 o 
  -2  10   7      307.28      312.70      7.34 o 
  -1  10   7      385.07      390.73     10.08 o 
   0  10   7      242.48      227.35      8.30 o 
   1  10   7      384.72      379.10     10.93 o 
   2  10   7      306.86      313.69     10.19 o 
   3  10   7       70.85       73.49      5.16 o 
   4  10   7        7.44        8.63      3.21 o 
   5  10   7        4.99        3.96      1.80 o 
   6  10   7       95.53       94.58      9.36 o 
   7  10   7       25.99       29.20      4.34 o 
   8  10   7       28.63       25.98      4.20 o 
  -8  11   7        2.54        8.03      2.83 o 
  -7  11   7        1.88        3.69      1.72 o 
  -6  11   7        0.70        3.92      2.44 o 
  -5  11   7       30.52       27.55      3.32 o 
  -4  11   7      150.69      119.15      5.34 o 
  -3  11   7        7.48        7.59      1.50 o 
  -2  11   7      452.15      425.55     11.86 o 
  -1  11   7      124.94      129.93      6.02 o 
   0  11   7      232.60      232.82      8.74 o 
   1  11   7      121.43      113.06      6.70 o 
   2  11   7      461.20      416.93     12.18 o 
   3  11   7        7.41        7.09      2.11 o 
   4  11   7      150.88      118.56     15.79 o 
   5  11   7       30.65       31.86      4.41 o 
   6  11   7        0.69        3.19      3.32 o 
   7  11   7        1.99        2.23      1.64 o 
   8  11   7        2.36        1.68      1.51 o 
  -7  12   7       27.18       24.10      3.99 o 
  -6  12   7       48.56       46.84      4.77 o 
  -5  12   7       25.44       26.47      3.15 o 
  -4  12   7      122.80      111.04      6.38 o 
  -3  12   7       48.81       42.66      4.01 o 
  -2  12   7       21.03       25.29      3.45 o 
  -1  12   7      113.47      121.89      8.87 o 
   0  12   7       97.77       93.51      5.72 o 
   1  12   7      113.72      100.61      6.07 o 
   2  12   7       19.62       20.96      3.60 o 
   3  12   7       47.18       40.48      4.93 o 
   4  12   7      122.86      102.82      6.61 o 
   5  12   7       25.63       33.83      4.78 o 
   6  12   7       48.10       55.11      6.17 o 
   7  12   7       27.77       36.85      6.04 o 
  -7  13   7       10.93       20.39      3.45 o 
  -6  13   7        0.49        2.81      1.48 o 
  -5  13   7       17.57       21.52      3.55 o 
  -4  13   7       86.11       84.44      7.87 o 
  -3  13   7      189.16      175.75     11.30 o 
  -2  13   7      287.19      257.54      9.12 o 
  -1  13   7       39.13       41.56      6.54 o 
   0  13   7      100.80      110.68      6.59 o 
   1  13   7       40.81       42.98      4.86 o 
   2  13   7      289.92      251.42     15.40 o 
   3  13   7      188.29      175.24      8.66 o 
   4  13   7       86.93       88.68      6.27 o 
   5  13   7       17.41       26.56      4.22 o 
   6  13   7        0.49        4.37      1.94 o 
   7  13   7       10.85       23.94      5.54 o 
  -6  14   7       12.84       14.91      2.62 o 
  -5  14   7       67.32       75.35      7.87 o 
  -4  14   7       97.20       86.77      8.53 o 
  -3  14   7        4.44        6.87      2.22 o 
  -1  14   7       43.10       49.53      5.87 o 
   0  14   7        0.75        3.33      1.66 o 
   1  14   7       42.49       44.93      5.04 o 
   2  14   7       41.92       36.42      6.43 o 
   3  14   7        4.86        6.85      2.19 o 
   4  14   7       97.22       85.52      9.03 o 
   5  14   7       67.13       61.89      5.39 o 
   6  14   7       12.82        9.41      2.31 o 
  -5  15   7       11.96       17.29      4.21 o 
  -4  15   7       14.16       14.63      4.10 o 
  -3  15   7        5.60        6.09      2.44 o 
  -1  15   7       12.29       19.61      4.43 o 
   0  15   7      296.42      267.81     10.58 o 
   1  15   7       12.66       14.52      2.68 o 
   2  15   7       82.10       78.75      5.92 o 
   3  15   7        5.32       10.11      2.22 o 
   4  15   7       14.20       19.09      5.10 o 
   5  15   7       11.90       14.45      2.76 o 
  -4  16   7       31.75       34.68      5.98 o 
   0  16   7        2.50        7.47      1.91 o 
   1  16   7       28.79       24.11      7.31 o 
   2  16   7       44.00       51.00      4.95 o 
   3  16   7       25.50       32.20      4.68 o 
   4  16   7       30.44       30.77      4.46 o 
   0  17   7       78.05       80.23      8.20 o 
   1  17   7       40.31       40.73      4.98 o 
   2  17   7       75.86       83.28      6.22 o 
   3  17   7        9.32        7.42      3.44 o 
   0   0   8        0.23        3.77      1.33 o 
   1   0   8    10234.57    11520.59     66.54 o 
   2   0   8       32.69       36.22      1.97 o 
   3   0   8      683.41      819.58      9.55 o 
   4   0   8       24.00       16.44      1.61 o 
   5   0   8        1.43        1.49      0.67 o 
   6   0   8        2.01        0.46      1.30 o 
   7   0   8        5.85        7.11      3.10 o 
   8   0   8       26.39       30.97      4.24 o 
   9   0   8        3.87        5.51      1.99 o 
  10   0   8        1.85        6.43      3.21 o 
 -10   1   8        1.95        8.51      2.07 o 
  -9   1   8        9.01       14.95      3.93 o 
  -8   1   8       26.72       25.41      3.95 o 
  -7   1   8        4.54        8.98      2.24 o 
  -6   1   8       22.84       22.29      3.41 o 
  -5   1   8      199.84      193.78     12.36 o 
  -4   1   8       70.15       68.19      2.97 o 
  -3   1   8      946.66     1008.16     33.75 o 
  -2   1   8      180.66      187.70      4.18 o 
  -1   1   8      177.74      226.22      5.79 o 
   0   1   8      108.78      113.39      4.34 o 
   1   1   8      174.54      233.01      5.84 o 
   2   1   8      180.61      182.27      4.55 o 
   3   1   8      954.55     1017.92     13.95 o 
   4   1   8       70.87       74.51      3.24 o 
   5   1   8      201.60      204.38      5.60 o 
   6   1   8       23.12       21.44      2.52 o 
   7   1   8        4.39        4.39      1.78 o 
   8   1   8       26.54       27.62      7.15 o 
   9   1   8        8.99       15.78      2.74 o 
  10   1   8        1.97        4.32      2.55 o 
 -10   2   8        5.94       10.20      3.66 o 
  -9   2   8        5.22        9.15      2.45 o 
  -8   2   8        7.36       11.60      2.59 o 
  -7   2   8       13.98       20.90      3.93 o 
  -6   2   8       32.10       28.12      3.80 o 
  -5   2   8      147.73      150.36      7.37 o 
  -4   2   8       24.34       22.61      3.09 o 
  -3   2   8     1141.26     1179.45     42.19 o 
  -2   2   8      590.45      679.98     11.35 o 
  -1   2   8     5620.48     6359.58     47.43 o 
   0   2   8       37.07       44.90      2.81 o 
   1   2   8     5636.58     6469.47     35.72 o 
   2   2   8      593.70      729.33      9.49 o 
   3   2   8     1134.26     1162.82     33.60 o 
   4   2   8       23.93       24.04      2.33 o 
   5   2   8      145.58      157.27      4.50 o 
   6   2   8       32.04       33.52      2.50 o 
   7   2   8       13.39       19.33      2.49 o 
   8   2   8        7.29       10.50      2.49 o 
   9   2   8        5.10        6.65      2.77 o 
  10   2   8        5.91       10.31      3.10 o 
  -9   3   8        3.44        7.81      2.19 o 
  -8   3   8        9.24       12.41      2.90 o 
  -7   3   8      190.12      185.18      9.20 o 
  -6   3   8        4.18        3.59      1.83 o 
  -5   3   8      143.01      125.81      6.34 o 
  -4   3   8       98.02       75.15      4.58 o 
  -3   3   8       95.00      105.70      8.72 o 
  -2   3   8      115.47      132.29      5.04 o 
  -1   3   8      348.06      333.67      7.30 o 
   0   3   8      152.33      212.70      4.89 o 
   1   3   8      348.61      346.94      5.45 o 
   2   3   8      116.44      143.50      3.46 o 
   3   3   8       95.01       97.97      4.02 o 
   4   3   8       99.09       94.46      3.87 o 
   5   3   8      147.29      137.43      4.92 o 
   6   3   8        4.25        5.17      1.78 o 
   7   3   8      191.45      186.27      6.60 o 
   8   3   8        9.16       13.01      2.15 o 
   9   3   8        3.10        6.76      2.33 o 
  -9   4   8       12.65       14.51      3.09 o 
  -8   4   8        2.19        5.98      1.97 o 
  -7   4   8        9.67       21.01      3.66 o 
  -6   4   8       17.13       18.78      3.64 o 
  -5   4   8      358.15      336.11     10.30 o 
  -4   4   8       30.48       29.59      3.56 o 
  -3   4   8     1786.79     1864.93     37.07 o 
  -2   4   8      146.94      163.72      5.66 o 
  -1   4   8      982.12      977.62     42.83 o 
   0   4   8      159.54      142.00      3.35 o 
   1   4   8      956.01      980.79     10.56 o 
   2   4   8      148.35      164.84      4.17 o 
   3   4   8     1774.28     1987.38     19.58 o 
   4   4   8       30.67       31.17      2.81 o 
   5   4   8      358.34      364.43      8.21 o 
   6   4   8       17.11       18.67      2.16 o 
   7   4   8       10.12       16.35      2.45 o 
   8   4   8        2.15        3.17      1.48 o 
   9   4   8       12.00       14.74      3.88 o 
  -9   5   8       12.24       12.48      2.63 o 
  -8   5   8       51.08       52.08      5.88 o 
  -7   5   8       80.52       66.82      5.37 o 
  -6   5   8       31.77       36.98      4.56 o 
  -5   5   8      376.19      329.67     10.41 o 
  -4   5   8       12.64       14.76      2.66 o 
  -3   5   8       14.37       11.70      2.19 o 
  -2   5   8       14.68       15.17      2.27 o 
  -1   5   8       75.41       65.25      3.30 o 
   0   5   8        2.75        3.41      1.10 o 
   1   5   8       76.50       69.99      1.96 o 
   2   5   8       15.00       16.59      1.36 o 
   3   5   8       11.79        9.99      1.74 o 
   4   5   8       13.00       20.49      2.49 o 
   5   5   8      378.46      360.86      8.44 o 
   6   5   8       32.16       35.32      2.92 o 
   7   5   8       81.14       74.57      3.65 o 
   8   5   8       51.51       53.55      4.51 o 
   9   5   8       12.48       15.08      2.58 o 
  -9   6   8        1.32        3.95      1.72 o 
  -8   6   8       26.97       29.79      4.53 o 
  -7   6   8       55.40       48.95      5.52 o 
  -6   6   8       14.73       18.91      3.42 o 
  -5   6   8      260.65      235.93      8.96 o 
  -4   6   8       99.45       78.28      4.89 o 
  -3   6   8      964.21      888.83     14.87 o 
  -2   6   8      255.07      226.50     11.14 o 
  -1   6   8      266.38      280.08      5.27 o 
   0   6   8       22.48       21.79      1.52 o 
   1   6   8      253.02      271.36      5.80 o 
   2   6   8      254.16      225.59      7.24 o 
   3   6   8      962.13      908.17     35.87 o 
   4   6   8      100.32       89.17      4.23 o 
   5   6   8      259.16      248.05      7.23 o 
   6   6   8       14.69       17.63      2.63 o 
   7   6   8       55.22       54.17      3.72 o 
   8   6   8       27.07       34.10      3.69 o 
   9   6   8        1.34        2.53      1.50 o 
  -9   7   8       26.29       27.12      4.43 o 
  -8   7   8       13.84       20.25      3.53 o 
  -7   7   8       20.52       20.36      3.93 o 
  -6   7   8      130.41      110.66      6.57 o 
  -5   7   8      163.45      150.28      7.23 o 
  -4   7   8       78.80       73.93      4.89 o 
  -3   7   8      227.40      209.20      9.64 o 
  -2   7   8       18.28       20.45      1.93 o 
  -1   7   8       85.36       87.53      3.52 o 
   0   7   8       47.86       56.11      2.90 o 
   1   7   8       83.42       91.30      3.48 o 
   2   7   8       18.10       20.75      3.06 o 
   3   7   8      229.45      215.60      6.42 o 
   4   7   8       79.21       78.77      4.08 o 
   5   7   8      162.33      153.02      5.82 o 
   6   7   8      131.58      129.08      5.51 o 
   7   7   8       21.23       24.30      3.03 o 
   8   7   8       14.15       15.21      2.43 o 
   9   7   8       26.52       31.58      4.39 o 
  -8   8   8        0.61        5.68      1.83 o 
  -7   8   8       42.82       43.49      5.33 o 
  -6   8   8       24.29       26.53      3.92 o 
  -5   8   8      146.91      126.50      6.85 o 
  -4   8   8       26.36       24.67      3.38 o 
  -3   8   8       49.40       42.66      2.90 o 
  -2   8   8      194.17      158.67      4.83 o 
  -1   8   8      981.89      894.12     35.56 o 
   0   8   8        5.64        4.92      1.22 o 
   1   8   8      995.04      956.52     35.85 o 
   2   8   8      193.72      167.64      7.13 o 
   3   8   8       47.05       47.03      4.24 o 
   4   8   8       26.51       21.91      2.69 o 
   5   8   8      147.05      132.25      5.51 o 
   6   8   8       24.26       25.52      3.98 o 
   7   8   8       43.13       46.73      4.31 o 
   8   8   8        0.61        3.94      1.45 o 
  -8   9   8        1.31        3.60      1.68 o 
  -7   9   8       43.78       45.54      5.48 o 
  -6   9   8       17.26       24.15      3.80 o 
  -5   9   8       13.29       16.56      2.97 o 
  -4   9   8       26.26       23.30      2.75 o 
  -3   9   8      172.03      150.03      8.89 o 
  -2   9   8       59.50       60.14      3.25 o 
  -1   9   8      424.75      421.49     10.38 o 
   0   9   8       45.56       39.66      2.86 o 
   1   9   8      424.06      411.61     11.24 o 
   2   9   8       59.81       52.88      4.27 o 
   3   9   8      169.22      154.10      7.33 o 
   4   9   8       26.79       19.74      3.42 o 
   5   9   8       13.90       16.76      2.51 o 
   6   9   8       17.84       17.05      3.09 o 
   7   9   8       44.37       46.28      3.89 o 
   8   9   8        1.37        2.60      1.29 o 
  -8  10   8        3.55        9.08      2.29 o 
  -7  10   8        2.00        6.31      2.02 o 
  -6  10   8        4.39        5.30      2.66 o 
  -5  10   8       11.23       13.17      3.77 o 
  -4  10   8      302.16      252.66      8.54 o 
  -3  10   8      115.48      106.97      4.64 o 
  -2  10   8        3.03        3.88      2.49 o 
  -1  10   8      784.68      748.76     16.79 o 
   0  10   8      404.75      352.79     18.51 o 
   1  10   8      782.35      751.73     17.34 o 
   2  10   8        3.18        4.56      1.84 o 
   3  10   8      119.61      105.89      6.33 o 
   4  10   8      301.53      245.54      9.83 o 
   5  10   8       11.05       13.69      3.00 o 
   6  10   8        4.35        7.19      2.13 o 
   7  10   8        2.13        8.56      2.21 o 
   8  10   8        3.61        4.59      4.54 o 
  -7  11   8       41.68       45.49      5.50 o 
  -6  11   8       13.86       12.15      2.70 o 
  -5  11   8       29.67       37.51      3.83 o 
  -4  11   8        7.42        9.65      1.78 o 
  -3  11   8      119.58      115.45      6.11 o 
  -2  11   8      141.06      123.83     11.80 o 
  -1  11   8       56.61       54.22      5.54 o 
   0  11   8       39.09       45.60      4.00 o 
   1  11   8       56.29       43.75      4.74 o 
   2  11   8      141.96      115.51      6.58 o 
   3  11   8      118.81      106.90      6.50 o 
   4  11   8        7.71        6.58      3.82 o 
   5  11   8       29.34       33.70      4.60 o 
   6  11   8       13.79       13.11      2.84 o 
   7  11   8       40.22       40.97      5.30 o 
  -7  12   8        7.16        9.77      1.91 o 
  -6  12   8       19.34       19.07      2.72 o 
  -5  12   8        6.04        9.21      1.78 o 
  -4  12   8       24.79       29.59      5.87 o 
  -3  12   8      278.64      262.24     17.40 o 
  -2  12   8      112.29      114.23      6.03 o 
  -1  12   8      243.84      234.59     12.85 o 
   0  12   8        7.24        8.67      2.18 o 
   1  12   8      246.17      222.07      9.13 o 
   2  12   8      112.18       93.87      6.06 o 
   3  12   8      278.93      252.13     10.22 o 
   4  12   8       24.58       28.02      4.17 o 
   5  12   8        6.26        3.32      3.93 o 
   6  12   8       19.24       18.78      3.64 o 
   7  12   8        7.10       13.36      2.97 o 
  -6  13   8       14.50       16.58      3.60 o 
  -5  13   8      163.75      171.98     12.30 o 
  -4  13   8        8.96       10.53      3.32 o 
  -3  13   8       26.86       32.25      5.76 o 
  -2  13   8       20.80       29.03      5.43 o 
  -1  13   8       17.62       23.38      5.21 o 
   0  13   8      119.42      103.17      6.31 o 
   1  13   8       17.86       18.24      3.19 o 
   2  13   8       20.73       29.72      4.34 o 
   3  13   8       27.45       28.37      4.19 o 
   4  13   8        9.04        6.37      1.92 o 
   5  13   8      161.34      164.21      8.89 o 
   6  13   8       14.44       16.31      6.09 o 
  -6  14   8        5.18        9.31      3.10 o 
  -5  14   8       19.22       19.50      4.76 o 
  -4  14   8        8.60        8.31      2.77 o 
  -3  14   8       56.98       60.39      6.54 o 
  -2  14   8       13.02       14.07      3.77 o 
  -1  14   8      116.52      111.37      9.20 o 
   0  14   8       13.44       12.36      2.62 o 
   1  14   8      115.16      109.95      6.77 o 
   2  14   8       12.84       14.11      4.88 o 
   3  14   8       57.09       55.46      5.96 o 
   4  14   8        8.73       13.02      2.70 o 
   5  14   8       19.49       18.71      3.40 o 
  -5  15   8       44.90       54.08      6.32 o 
  -4  15   8       12.23       17.95      4.54 o 
  -1  15   8        4.12       11.30      3.21 o 
   0  15   8       25.67       24.71      4.03 o 
   1  15   8        4.36        7.92      3.05 o 
   2  15   8       17.96       18.51      3.32 o 
   3  15   8       50.10       51.96      8.09 o 
   4  15   8       11.87       15.19      3.09 o 
   5  15   8       44.52       42.84      5.45 o 
   0  16   8        0.00        0.58      1.38 o 
   1  16   8       53.35       60.32      5.01 o 
   2  16   8       14.58       18.64      3.52 o 
   3  16   8        4.81       10.74      2.60 o 
   4  16   8        6.17       10.53      3.10 o 
   0  17   8       10.96        9.79      2.15 o 
   1  17   8       37.07       49.78     10.19 o 
   2  17   8        3.14        3.69      2.38 o 
   1   0   9      276.14      213.80      6.26 o 
   2   0   9       52.80       41.75      2.45 o 
   3   0   9      204.05      222.58      5.25 o 
   4   0   9      239.44      259.59      9.16 o 
   5   0   9        0.78        0.59      0.75 o 
   6   0   9      258.85      237.74      9.16 o 
   7   0   9      311.27      294.40     10.77 o 
   8   0   9       17.98       15.42      4.76 o 
   9   0   9       72.22       70.91      5.64 o 
  -9   1   9       10.68       14.37      2.87 o 
  -8   1   9        3.43        3.84      4.10 o 
  -7   1   9        7.40        6.34      2.29 o 
  -6   1   9       67.26       55.07      4.66 o 
  -5   1   9       84.41       79.19      5.09 o 
  -4   1   9      106.52       92.68      4.25 o 
  -3   1   9      106.44       84.34      4.80 o 
  -2   1   9      341.99      357.13      8.08 o 
  -1   1   9      265.87      319.76      5.49 o 
   0   1   9      489.07      580.44     10.30 o 
   1   1   9      281.13      334.11      7.79 o 
   2   1   9      338.56      349.48      9.29 o 
   3   1   9      107.46       86.21      3.44 o 
   4   1   9      105.64       95.78      4.47 o 
   5   1   9       85.89       88.68      4.14 o 
   6   1   9       66.89       62.46      4.82 o 
   7   1   9        7.28        8.45      2.50 o 
   8   1   9        3.59        6.09      1.80 o 
   9   1   9       10.96       16.21      4.82 o 
  -9   2   9       42.10       43.07     12.91 o 
  -8   2   9       49.71       49.43      5.63 o 
  -7   2   9       71.75       85.90      6.03 o 
  -6   2   9      171.16      146.07     15.79 o 
  -5   2   9      340.99      298.57     12.08 o 
  -4   2   9      581.03      520.73     37.40 o 
  -3   2   9       14.44       17.20      1.29 o 
  -2   2   9      162.24      165.67      8.53 o 
  -1   2   9      713.80      697.02     16.40 o 
   0   2   9      772.69      830.07     13.08 o 
   1   2   9      716.72      688.78      7.96 o 
   2   2   9      159.66      175.26      4.93 o 
   3   2   9       13.66       16.42      1.97 o 
   4   2   9      572.08      547.62     23.41 o 
   5   2   9      338.19      310.16      6.76 o 
   6   2   9      174.86      170.33      5.12 o 
   7   2   9       72.22       89.48      6.26 o 
   8   2   9       49.84       61.45      5.50 o 
   9   2   9       42.15       45.99      8.09 o 
  -9   3   9       43.32       46.65      6.48 o 
  -8   3   9        2.40        3.53      1.92 o 
  -7   3   9       41.21       36.35      4.82 o 
  -6   3   9       44.99       47.23      5.05 o 
  -5   3   9      221.46      216.03      8.42 o 
  -4   3   9       41.11       36.72      3.86 o 
  -3   3   9      564.88      652.47     27.95 o 
  -2   3   9      386.90      398.09     12.24 o 
  -1   3   9      509.66      420.21     25.43 o 
   0   3   9      470.55      435.91      7.92 o 
   1   3   9      510.07      445.70     10.44 o 
   2   3   9      385.67      412.48      9.20 o 
   3   3   9      578.46      675.23     10.22 o 
   4   3   9       43.31       43.98      3.08 o 
   5   3   9      223.77      209.26     18.43 o 
   6   3   9       44.78       51.16      3.10 o 
   7   3   9       41.19       43.47      3.48 o 
   8   3   9        2.19        5.57      1.76 o 
   9   3   9       44.02       41.11      7.31 o 
  -9   4   9        1.29        2.49      1.84 o 
  -8   4   9       11.66       12.81      3.27 o 
  -7   4   9       35.46       35.17      4.75 o 
  -6   4   9      156.13      139.38      7.28 o 
  -5   4   9      212.50      192.27      8.06 o 
  -4   4   9      373.44      351.42     17.18 o 
  -3   4   9      836.94      737.15     18.12 o 
  -2   4   9      784.68      742.26     16.84 o 
  -1   4   9      252.75      212.45      7.09 o 
   0   4   9       13.98        8.34      1.37 o 
   1   4   9      254.58      221.00      4.69 o 
   2   4   9      781.20      786.17      8.69 o 
   3   4   9      835.56      775.90     12.96 o 
   4   4   9      377.96      368.05      8.14 o 
   5   4   9      215.02      219.38      6.58 o 
   6   4   9      155.50      148.41      5.37 o 
   7   4   9       34.83       38.64      2.95 o 
   8   4   9       12.18       14.36      2.50 o 
   9   4   9        1.16        0.55      1.77 o 
  -9   5   9       12.90       14.98      3.01 o 
  -8   5   9        8.02       11.33      5.26 o 
  -7   5   9       74.54       61.21      5.17 o 
  -6   5   9        3.29        3.81      1.70 o 
  -5   5   9      157.21      157.04      7.37 o 
  -4   5   9      196.96      189.17     11.58 o 
  -3   5   9      608.20      588.86     19.06 o 
  -2   5   9      138.10      133.64      5.44 o 
  -1   5   9      640.75      572.54      8.61 o 
   0   5   9      502.82      465.35      7.13 o 
   1   5   9      654.09      607.29     11.98 o 
   2   5   9      145.61      132.65      4.79 o 
   3   5   9      620.18      626.71     21.22 o 
   4   5   9      200.01      199.75      6.22 o 
   5   5   9      158.31      180.04      6.16 o 
   6   5   9        3.31        4.93      1.40 o 
   7   5   9       74.85       62.33      4.05 o 
   8   5   9        8.18       16.73      3.77 o 
   9   5   9       13.23       14.52      4.32 o 
  -9   6   9        6.74       14.51      2.97 o 
  -8   6   9       16.27       22.42      4.10 o 
  -7   6   9        4.55        5.84      2.16 o 
  -6   6   9       82.56       73.54      5.45 o 
  -5   6   9      281.20      247.90      9.32 o 
  -4   6   9      391.59      344.49     10.26 o 
  -3   6   9      340.53      328.94      9.32 o 
  -2   6   9      194.43      187.73      6.47 o 
  -1   6   9      241.33      227.56      6.61 o 
   0   6   9      833.17      912.75     14.61 o 
   1   6   9      241.08      237.53      5.72 o 
   2   6   9      197.45      170.69     14.37 o 
   3   6   9      346.47      352.56      8.19 o 
   4   6   9      393.59      364.69      8.63 o 
   5   6   9      281.57      286.86      7.90 o 
   6   6   9       83.71       79.32      4.34 o 
   7   6   9        3.94        7.32      1.77 o 
   8   6   9       16.49       19.96      2.71 o 
   9   6   9        6.54        8.95      2.19 o 
  -9   7   9        6.30       13.30      3.55 o 
  -8   7   9        1.31        3.08      2.88 o 
  -7   7   9       25.26       23.95      3.90 o 
  -6   7   9       70.87       72.38      5.33 o 
  -5   7   9       44.51       36.82      4.46 o 
  -4   7   9       71.62       64.88      4.53 o 
  -3   7   9      114.70       97.49      5.23 o 
  -2   7   9      264.12      242.44      6.50 o 
  -1   7   9      213.10      193.98      5.23 o 
   0   7   9        0.23        2.21      1.02 o 
   1   7   9      217.77      188.68      7.33 o 
   2   7   9      270.48      245.57      8.54 o 
   3   7   9      116.53      106.50      4.73 o 
   4   7   9       72.22       60.41      3.87 o 
   5   7   9       44.17       36.58      3.54 o 
   6   7   9       71.09       71.37      4.21 o 
   7   7   9       25.11       27.32      3.22 o 
   8   7   9        1.44        3.13      2.08 o 
   9   7   9        6.31        9.75      2.99 o 
  -8   8   9       30.47       28.20      4.34 o 
  -7   8   9       79.30       84.87      6.19 o 
  -6   8   9       77.13       80.57      7.87 o 
  -5   8   9        2.91        3.84      1.51 o 
  -4   8   9       49.67       45.38      3.92 o 
  -3   8   9      197.27      207.92      7.69 o 
  -2   8   9       52.32       59.93      2.91 o 
  -1   8   9      154.45      149.51      6.23 o 
   0   8   9       35.36       42.74      3.52 o 
   1   8   9      155.98      141.41      6.66 o 
   2   8   9       49.84       54.99      5.54 o 
   3   8   9      197.77      205.30      8.34 o 
   4   8   9       51.97       49.93      3.60 o 
   5   8   9        2.63        2.90      1.29 o 
   6   8   9       77.48       76.20      5.51 o 
   7   8   9       79.19       86.72      5.89 o 
   8   8   9       31.06       31.14      3.49 o 
  -8   9   9        0.69        1.62      1.41 o 
  -7   9   9       12.72       11.94      2.92 o 
  -6   9   9        2.64        4.52      1.64 o 
  -5   9   9       13.86       17.97      3.09 o 
  -4   9   9      183.47      162.40      6.00 o 
  -3   9   9      155.34      142.69      5.43 o 
  -2   9   9       36.32       33.61      3.84 o 
  -1   9   9      206.64      208.59      7.57 o 
   0   9   9      229.05      220.18      8.46 o 
   1   9   9      199.12      197.44      8.11 o 
   2   9   9       36.26       30.94      4.11 o 
   3   9   9      150.25      129.70      6.89 o 
   4   9   9      181.96      163.30      7.99 o 
   5   9   9       13.90       15.67      3.02 o 
   6   9   9        2.61        4.46      1.89 o 
   7   9   9       12.51       13.43      3.88 o 
   8   9   9        0.80        1.98      1.35 o 
  -7  10   9       16.28       13.70      2.57 o 
  -6  10   9       27.00       21.53      6.15 o 
  -5  10   9       86.00      100.42      6.25 o 
  -4  10   9       25.72       38.27      2.92 o 
  -3  10   9        5.25        6.90      1.53 o 
  -2  10   9       31.51       37.47      4.16 o 
  -1  10   9       72.36       72.31      7.81 o 
   0  10   9      116.31       87.65      6.04 o 
   1  10   9       73.96       69.49      4.98 o 
   2  10   9       33.58       30.74      4.15 o 
   3  10   9        4.83        1.61      1.51 o 
   4  10   9       23.51       31.08      4.34 o 
   5  10   9       85.78       88.81      6.13 o 
   6  10   9       28.49       25.39      4.02 o 
   7  10   9       16.95       22.95      3.96 o 
   8  10   9       20.91       23.71      5.43 o 
  -7  11   9        0.08        2.12      1.57 o 
  -6  11   9        2.58        4.79      1.70 o 
  -5  11   9       16.94       16.28      2.50 o 
  -4  11   9        2.45        3.81      1.10 o 
  -3  11   9       86.57       85.60      5.36 o 
  -2  11   9      448.21      398.82     11.42 o 
  -1  11   9       13.00       12.74      3.77 o 
   0  11   9      200.66      177.34      8.07 o 
   1  11   9       11.12       10.17      2.50 o 
   2  11   9      443.00      382.39     13.85 o 
   3  11   9       83.81       75.26      5.56 o 
   4  11   9        2.20        3.35      1.68 o 
   5  11   9       16.73       14.81      3.05 o 
   6  11   9        2.62        2.66      1.96 o 
   7  11   9        0.07        3.86      3.66 o 
  -7  12   9       13.85       12.54      2.14 o 
  -6  12   9       17.53       17.85      3.58 o 
  -5  12   9       46.42       46.67      4.42 o 
  -4  12   9       25.37       24.27      5.10 o 
  -3  12   9       28.95       33.01      5.37 o 
  -2  12   9       37.55       31.53      3.90 o 
  -1  12   9       23.42       23.49      5.21 o 
   0  12   9       88.05       84.50      5.64 o 
   1  12   9       23.47       26.66      3.98 o 
   2  12   9       39.17       41.99      4.98 o 
   3  12   9       30.47       38.97      5.01 o 
   4  12   9       27.24       22.95      3.88 o 
   5  12   9       47.88       42.80      5.48 o 
   6  12   9       16.35       17.81      3.17 o 
   7  12   9       13.50       15.69      3.22 o 
  -6  13   9       31.90       38.19      4.86 o 
  -5  13   9       30.48       34.02      6.54 o 
  -4  13   9       12.58       10.42      3.44 o 
  -3  13   9       32.05       31.58      5.65 o 
  -2  13   9       83.12       84.00      7.65 o 
  -1  13   9        5.84       10.75      3.44 o 
   0  13   9      640.28      583.50     27.43 o 
   1  13   9        6.14       10.94      2.49 o 
   2  13   9       82.09       75.51      5.71 o 
   3  13   9       33.10       28.27      8.31 o 
   4  13   9       12.13       10.91      2.99 o 
   5  13   9       30.05       35.85      4.99 o 
   6  13   9       31.90       29.31      4.31 o 
  -5  14   9        0.92        2.55      2.33 o 
  -4  14   9       17.47       18.84      4.32 o 
  -2  14   9       61.07       52.53      6.21 o 
  -1  14   9       19.27       21.94      4.88 o 
   0  14   9        0.09        3.93      1.46 o 
   1  14   9       19.44       21.45      3.52 o 
   2  14   9       62.60       54.53      5.96 o 
   3  14   9       24.94       25.17      3.94 o 
   4  14   9       17.95       25.55      3.88 o 
   5  14   9        1.10        1.20      1.51 o 
  -4  15   9        3.08        4.88      2.55 o 
  -1  15   9       39.42       41.00      6.76 o 
   0  15   9       63.29       56.95      4.77 o 
   1  15   9       40.38       38.08      4.91 o 
   2  15   9      120.48      109.19      7.08 o 
   3  15   9       12.83       15.75      3.12 o 
   4  15   9        3.26        3.15      1.82 o 
  -1  16   9       16.30       13.74      3.32 o 
   0  16   9       17.84       13.18      2.71 o 
   1  16   9       16.55       15.74      4.82 o 
   2  16   9        7.40        6.46      1.94 o 
   3  16   9        5.07        5.41      1.94 o 
   0  17   9       21.16       24.60      4.99 o 
   0   0  10      864.63      874.87     18.95 o 
   1   0  10      126.05      130.87      7.15 o 
   2   0  10      675.24      606.27      8.86 o 
   3   0  10       60.57       56.75      3.76 o 
   4   0  10       22.11       26.21      2.32 o 
   5   0  10       37.97       28.61      3.84 o 
   6   0  10       20.02       24.53      3.77 o 
   7   0  10      221.60      179.71     10.47 o 
   8   0  10        8.88       12.06      2.79 o 
   9   0  10       21.06       20.79      3.54 o 
  -9   1  10        9.48        8.59      2.84 o 
  -8   1  10       36.88       36.73      4.84 o 
  -7   1  10       82.05       85.01     13.91 o 
  -6   1  10       20.08       23.59      3.82 o 
  -5   1  10       11.75        6.57      2.18 o 
  -4   1  10       88.48       82.66      3.73 o 
  -3   1  10      105.68       98.78      6.43 o 
  -2   1  10      481.56      493.60     19.45 o 
  -1   1  10       37.68       50.51      4.27 o 
   0   1  10        0.39        1.55      0.78 o 
   1   1  10       38.16       49.70      3.21 o 
   2   1  10      482.28      489.04      8.59 o 
   3   1  10      104.16       96.87      4.98 o 
   4   1  10       82.71       79.06      3.98 o 
   5   1  10       12.48       12.07      1.92 o 
   6   1  10       22.40       25.76      3.98 o 
   7   1  10       82.72       75.53      8.87 o 
   8   1  10       37.17       43.72      5.31 o 
   9   1  10        9.44       14.15      2.79 o 
  -9   2  10      101.32       95.75      6.77 o 
  -8   2  10       59.13       59.66      5.68 o 
  -7   2  10       50.64       52.64      5.71 o 
  -6   2  10        0.57        4.72      1.96 o 
  -5   2  10      476.49      408.18     16.23 o 
  -4   2  10      534.36      490.81     29.64 o 
  -3   2  10      340.65      365.21     26.77 o 
  -2   2  10      231.63      229.83     10.53 o 
  -1   2  10      186.23      202.27      5.71 o 
   0   2  10     1008.54      920.16     13.84 o 
   1   2  10      188.57      210.24      5.41 o 
   2   2  10      224.91      218.78      4.74 o 
   3   2  10      343.65      362.41     28.48 o 
   4   2  10      543.82      522.93     10.16 o 
   5   2  10      476.65      453.14      9.16 o 
   6   2  10        0.56        2.50      1.06 o 
   7   2  10       50.61       46.22      5.20 o 
   8   2  10       60.43       62.40      5.21 o 
   9   2  10      101.83       86.50      6.27 o 
  -9   3  10       12.59        8.49      2.47 o 
  -8   3  10        6.96        9.19      2.47 o 
  -7   3  10       42.66       44.48      5.29 o 
  -6   3  10      141.10      135.25      7.29 o 
  -5   3  10       96.22       98.87      5.94 o 
  -4   3  10      136.20      133.80      6.46 o 
  -3   3  10      113.81      100.04      5.60 o 
  -2   3  10      203.57      210.75      6.95 o 
  -1   3  10       30.79       23.71      3.88 o 
   0   3  10        8.42       18.47      3.46 o 
   1   3  10       31.50       29.21      2.24 o 
   2   3  10      197.90      225.18      4.86 o 
   3   3  10      112.80      111.70      4.78 o 
   4   3  10      138.96      153.54      5.30 o 
   5   3  10       97.61      105.35      4.58 o 
   6   3  10      141.37      141.22      6.83 o 
   7   3  10       43.39       46.69      5.21 o 
   8   3  10        6.91       13.19      5.04 o 
   9   3  10       12.50       14.52      3.88 o 
  -9   4  10       30.57       33.86      4.81 o 
  -8   4  10       84.70       81.70      7.15 o 
  -7   4  10       19.68       16.34      3.37 o 
  -6   4  10       21.11       20.56      3.55 o 
  -5   4  10      123.51      117.60      6.53 o 
  -4   4  10      276.57      210.19      8.02 o 
  -3   4  10      897.84      835.29     32.36 o 
  -2   4  10     1125.93     1074.79     15.67 o 
  -1   4  10      335.68      328.17     18.95 o 
   0   4  10      140.74      178.99      5.36 o 
   1   4  10      340.34      344.33      6.16 o 
   2   4  10     1144.40     1162.52     13.56 o 
   3   4  10      901.15      899.48     16.20 o 
   4   4  10      277.07      221.41      6.52 o 
   5   4  10      123.52      130.34      5.24 o 
   6   4  10       21.05       20.79      2.46 o 
   7   4  10       19.72       18.49      2.68 o 
   8   4  10       85.36       86.44      6.59 o 
   9   4  10       30.74       31.03      6.21 o 
  -9   5  10        0.32        3.00      1.65 o 
  -8   5  10       23.13       33.02      4.72 o 
  -7   5  10       12.77       16.85      3.31 o 
  -6   5  10      108.20       93.07      6.14 o 
  -5   5  10       25.20       26.20      3.84 o 
  -4   5  10      126.95      108.29      6.48 o 
  -3   5  10      423.19      385.62     10.24 o 
  -2   5  10       12.79       12.74      2.18 o 
  -1   5  10      216.41      224.12      5.66 o 
   0   5  10      226.28      245.73      5.50 o 
   1   5  10      215.99      225.12      6.78 o 
   2   5  10       14.59       16.96      2.61 o 
   3   5  10      426.39      413.41      8.91 o 
   4   5  10      126.29      108.08      4.73 o 
   5   5  10       25.71       23.96      2.95 o 
   6   5  10      108.06      117.17      5.27 o 
   7   5  10       12.42       16.42      2.05 o 
   8   5  10       22.36       31.08      4.39 o 
   9   5  10        0.35        4.88      2.99 o 
  -8   6  10       12.33       10.50      2.35 o 
  -7   6  10        0.46        2.07      1.65 o 
  -6   6  10       46.05       44.50      5.09 o 
  -5   6  10        0.37        4.44      1.67 o 
  -4   6  10      218.41      192.93      7.90 o 
  -3   6  10       96.82       89.58      5.09 o 
  -2   6  10      534.80      486.78     10.74 o 
  -1   6  10      217.96      211.77      5.26 o 
   0   6  10     1862.22     1776.71     46.98 o 
   1   6  10      220.54      221.75      6.51 o 
   2   6  10      537.30      507.31      9.96 o 
   3   6  10       98.36       97.59      4.54 o 
   4   6  10      213.48      192.84      6.92 o 
   5   6  10        0.36        3.18      1.30 o 
   6   6  10       46.01       47.04      3.73 o 
   7   6  10        0.51        2.02      1.06 o 
   8   6  10       12.21       12.16      2.77 o 
  -8   7  10       31.15       37.63      5.08 o 
  -7   7  10       22.91       23.51      3.88 o 
  -6   7  10       60.61       55.36      5.14 o 
  -5   7  10       42.69       50.18      4.72 o 
  -4   7  10      127.64      120.26      6.26 o 
  -3   7  10       79.05       78.16      7.42 o 
  -2   7  10      635.13      583.14     13.17 o 
  -1   7  10      111.60      118.32      5.65 o 
   0   7  10        9.31        6.35      1.38 o 
   1   7  10      112.23      115.20      6.03 o 
   2   7  10      630.69      612.67     13.87 o 
   3   7  10       80.17       73.29      4.00 o 
   4   7  10      126.23      116.84      5.18 o 
   5   7  10       42.11       51.15      3.67 o 
   6   7  10       58.63       54.51      3.88 o 
   7   7  10       22.29       22.59      2.99 o 
   8   7  10       31.44       32.15      3.58 o 
  -8   8  10       11.00       13.78      2.65 o 
  -7   8  10       10.01        9.43      2.27 o 
  -6   8  10        1.76        5.56      1.88 o 
  -5   8  10       10.35        7.69      2.88 o 
  -4   8  10       82.45       75.94      5.09 o 
  -3   8  10       94.81       91.04      5.21 o 
  -2   8  10      999.94      966.43     14.91 o 
  -1   8  10      416.77      420.44     17.34 o 
   0   8  10     1284.62     1247.35     26.78 o 
   1   8  10      415.91      423.49     11.79 o 
   2   8  10      984.02      942.85     17.78 o 
   3   8  10       93.18       88.21      6.59 o 
   4   8  10       79.27       74.81      4.24 o 
   5   8  10       10.31       12.76      2.23 o 
   6   8  10        1.76        3.71      1.97 o 
   7   8  10        9.76       12.61      2.08 o 
   8   8  10       10.88       13.73      2.37 o 
  -8   9  10        8.16        7.37      2.30 o 
  -7   9  10        3.83        9.16      2.17 o 
  -6   9  10      107.97      102.13      6.66 o 
  -5   9  10       47.35       42.65      4.90 o 
  -4   9  10      387.62      370.47     12.93 o 
  -3   9  10        4.71        3.94      1.19 o 
  -2   9  10      399.91      378.54     13.30 o 
  -1   9  10      241.51      223.14      8.06 o 
   0   9  10      157.59      127.25      6.70 o 
   1   9  10      242.44      224.73      8.89 o 
   2   9  10      399.54      354.01     11.32 o 
   3   9  10        4.37        2.98      1.62 o 
   4   9  10      382.97      382.69     12.38 o 
   5   9  10       46.40       43.41      4.01 o 
   6   9  10      107.89       97.10      6.53 o 
   7   9  10        3.92        5.26      2.11 o 
   8   9  10        8.67       12.29      3.31 o 
  -7  10  10        8.00       13.04      2.66 o 
  -6  10  10        3.68        7.71      2.71 o 
  -5  10  10        9.03        8.29      2.16 o 
  -4  10  10       96.51      100.02      4.73 o 
  -3  10  10      109.96      105.82      6.03 o 
  -2  10  10      247.27      225.89      8.68 o 
  -1  10  10       40.95       40.60      3.57 o 
   0  10  10      435.16      439.97     12.65 o 
   1  10  10       39.82       37.43      4.53 o 
   2  10  10      239.89      210.96      9.81 o 
   3  10  10      109.06       99.04      6.38 o 
   4  10  10       94.95       96.38      9.09 o 
   5  10  10        9.10        6.52      3.27 o 
   6  10  10        3.71        4.44      1.70 o 
   7  10  10        8.02        8.03      2.29 o 
  -7  11  10        0.98        4.68      1.95 o 
  -6  11  10       92.88       98.17      7.59 o 
  -5  11  10        5.80        9.54      1.82 o 
  -4  11  10      385.55      345.22      9.65 o 
  -3  11  10       40.37       42.80      4.74 o 
  -2  11  10      183.59      159.71      7.37 o 
  -1  11  10       30.41       34.91      6.09 o 
   0  11  10        9.36       11.70      2.60 o 
   1  11  10       30.71       34.65      4.46 o 
   2  11  10      179.05      158.30      8.03 o 
   3  11  10       40.24       38.80      4.89 o 
   4  11  10      386.28      337.36     12.38 o 
   5  11  10        6.18        8.58      2.15 o 
   6  11  10       93.36       88.87      7.92 o 
   7  11  10        0.95        5.15      1.99 o 
  -6  12  10       35.71       43.41      4.49 o 
  -5  12  10        5.21        5.71      1.92 o 
  -4  12  10       49.32       43.00      6.87 o 
  -3  12  10       60.68       63.11      6.87 o 
  -2  12  10       93.15       98.62      8.53 o 
  -1  12  10       49.03       53.08      7.65 o 
   0  12  10        3.73        4.45      1.60 o 
   1  12  10       48.75       54.13      5.08 o 
   2  12  10       95.04       96.13      6.34 o 
   3  12  10       61.32       61.13      5.63 o 
   4  12  10       49.27       51.81      5.82 o 
   5  12  10        5.23        4.95      2.27 o 
   6  12  10       35.71       40.23      5.41 o 
  -5  13  10        7.15       10.64      2.88 o 
  -4  13  10       41.01       42.77      7.20 o 
  -3  13  10       51.69       46.99      5.05 o 
  -2  13  10       33.55       34.35      6.54 o 
  -1  13  10       41.05       48.54      5.98 o 
   0  13  10       92.12       80.89      5.76 o 
   1  13  10       40.78       47.41      5.44 o 
   2  13  10       32.97       30.81      4.29 o 
   3  13  10       52.45       49.86      5.65 o 
   4  13  10       40.07       49.01      5.91 o 
   5  13  10        7.16       10.27      2.54 o 
   6  13  10       41.98       38.12      7.31 o 
  -5  14  10       18.38       21.61      4.76 o 
  -4  14  10       49.46       55.63      6.54 o 
  -2  14  10       40.66       31.58      5.98 o 
  -1  14  10       25.20       30.03      5.65 o 
   0  14  10       18.74       25.23      4.00 o 
   1  14  10       25.74       25.31      4.07 o 
   2  14  10       43.68       46.05      5.52 o 
   3  14  10       29.21       29.93      4.49 o 
   4  14  10       49.29       56.86      6.49 o 
   5  14  10       18.45       21.17      3.86 o 
  -1  15  10        7.79       20.72      4.54 o 
   0  15  10        0.33        7.31      2.44 o 
   1  15  10        7.89       11.98      2.62 o 
   2  15  10       14.42       16.01      2.98 o 
   3  15  10        8.81       10.08      2.71 o 
   4  15  10        8.36        7.58      2.08 o 
  -1  16  10        0.13        0.33      1.99 o 
   0  16  10        5.41       10.75      3.21 o 
   1  16  10        0.13        4.54      1.76 o 
   2  16  10       32.02       39.84      5.11 o 
   1   0  11      629.58      659.41     12.29 o 
   2   0  11        4.16        7.03      1.72 o 
   3   0  11      863.39      882.01     13.65 o 
   4   0  11      330.00      292.61      8.50 o 
   5   0  11      223.75      198.19     24.16 o 
   6   0  11       11.69       20.26      3.64 o 
   7   0  11       52.36       56.96      5.99 o 
   8   0  11       19.41       22.84      3.92 o 
   9   0  11       44.44       51.25      6.12 o 
  -9   1  11       36.91       38.84      5.13 o 
  -8   1  11        9.97       11.41      2.77 o 
  -7   1  11      384.91      370.71     30.97 o 
  -6   1  11      128.11      132.83      7.35 o 
  -5   1  11      502.97      445.07     17.73 o 
  -4   1  11      166.25      147.15      6.93 o 
  -3   1  11      482.15      508.41     14.18 o 
  -2   1  11       99.93       95.56      4.70 o 
  -1   1  11      729.02      637.01     20.89 o 
   0   1  11       68.52       59.63      3.75 o 
   1   1  11      747.43      667.33     15.62 o 
   2   1  11       99.56       94.13      6.94 o 
   3   1  11      468.38      465.54      8.60 o 
   4   1  11      165.07      154.66      5.14 o 
   5   1  11      503.75      446.91     31.30 o 
   6   1  11      127.94      120.04     10.86 o 
   7   1  11      385.78      340.21     31.75 o 
   8   1  11        9.82        8.41      2.39 o 
   9   1  11       36.37       45.08      5.71 o 
  -9   2  11        6.17        6.98      2.10 o 
  -8   2  11       27.38       33.08      4.62 o 
  -7   2  11      138.20      121.76      7.81 o 
  -6   2  11       98.14       89.11      7.26 o 
  -5   2  11      489.06      458.86     12.89 o 
  -4   2  11       82.65       81.73      5.23 o 
  -3   2  11      640.39      628.93     49.32 o 
  -2   2  11      112.35       99.62      7.31 o 
  -1   2  11       37.93       36.90      4.21 o 
   0   2  11        2.95        2.57      1.73 o 
   1   2  11       39.10       40.05      2.57 o 
   2   2  11      112.99      117.03      3.64 o 
   3   2  11      646.04      671.45     14.88 o 
   4   2  11       84.88       85.24      4.02 o 
   5   2  11      478.18      480.29      9.67 o 
   6   2  11       98.43       77.83      5.60 o 
   7   2  11      135.40      132.19     14.96 o 
   8   2  11       26.73       31.88      4.54 o 
   9   2  11        6.26        6.25      2.10 o 
  -9   3  11       16.97       13.60      2.95 o 
  -8   3  11       43.54       41.26      5.31 o 
  -7   3  11       34.05       38.67      5.04 o 
  -6   3  11       35.94       37.36      4.80 o 
  -5   3  11      344.74      300.12     13.63 o 
  -4   3  11      283.96      261.75      9.36 o 
  -3   3  11     1299.90     1047.91    119.51 o 
  -2   3  11      151.19      136.26      5.83 o 
  -1   3  11      919.64      882.85     20.50 o 
   0   3  11      298.77      303.19      6.80 o 
   1   3  11      891.24      833.01     36.43 o 
   2   3  11      149.58      160.49      4.33 o 
   3   3  11     1303.24     1174.11     14.58 o 
   4   3  11      281.51      260.87      9.82 o 
   5   3  11      343.37      317.95      9.85 o 
   6   3  11       35.76       35.58      2.99 o 
   7   3  11       33.44       35.59      4.69 o 
   8   3  11       43.30       40.80      5.25 o 
   9   3  11       16.74       17.18      4.32 o 
  -9   4  11        0.24        3.82      2.04 o 
  -8   4  11        4.33        9.72      2.88 o 
  -7   4  11      120.18      104.80     15.29 o 
  -6   4  11       18.67       30.33      4.35 o 
  -5   4  11      463.43      412.74     12.33 o 
  -4   4  11       73.30       72.26      4.92 o 
  -3   4  11      140.35      133.52     13.02 o 
  -2   4  11      276.56      269.27      8.21 o 
  -1   4  11       58.78       56.94      8.26 o 
   0   4  11      100.18       88.02      4.02 o 
   1   4  11       61.26       60.33      2.74 o 
   2   4  11      279.33      285.92      7.74 o 
   3   4  11      132.47      137.31      5.21 o 
   4   4  11       75.30       76.12      4.05 o 
   5   4  11      459.30      444.39      9.87 o 
   6   4  11       17.83       23.84      2.53 o 
   7   4  11      117.45      110.07      7.26 o 
   8   4  11        4.33        9.75      2.22 o 
   9   4  11        0.17       -2.11      2.11 o 
  -8   5  11        0.36        2.08      1.54 o 
  -7   5  11       18.37       25.31      3.99 o 
  -6   5  11       20.67       19.59      4.93 o 
  -5   5  11      120.46      104.51      6.27 o 
  -4   5  11       50.66       52.62      4.19 o 
  -3   5  11      849.26      704.46     30.70 o 
  -2   5  11      572.42      542.83     11.64 o 
  -1   5  11     1764.39     1673.68     41.04 o 
   0   5  11      203.31      195.88      7.02 o 
   1   5  11     1779.47     1791.74     23.08 o 
   2   5  11      568.72      543.15     10.33 o 
   3   5  11      842.19      780.69     12.62 o 
   4   5  11       49.77       57.51      3.64 o 
   5   5  11      121.27      111.80      5.08 o 
   6   5  11       20.84       21.90      2.89 o 
   7   5  11       18.46       22.89      2.93 o 
   8   5  11        0.34        0.66      1.77 o 
  -8   6  11        0.25        2.35      1.67 o 
  -7   6  11       51.68       53.91      5.24 o 
  -6   6  11        2.08        5.52      1.88 o 
  -5   6  11       71.51       77.33      5.98 o 
  -4   6  11       19.08       20.25      3.21 o 
  -3   6  11      211.06      189.51      7.46 o 
  -2   6  11      261.20      241.88      7.88 o 
  -1   6  11       96.85       93.58      4.30 o 
   0   6  11      538.72      517.92     13.74 o 
   1   6  11       94.14       96.20      5.71 o 
   2   6  11      264.20      246.94      7.21 o 
   3   6  11      205.41      201.08      6.65 o 
   4   6  11       18.13       22.39      2.81 o 
   5   6  11       70.58       80.39      4.45 o 
   6   6  11        2.41        6.77      1.59 o 
   7   6  11       52.51       54.73      3.48 o 
   8   6  11        0.21        1.77      1.25 o 
  -8   7  11        2.54        7.99      2.16 o 
  -7   7  11        3.72        8.56      2.88 o 
  -6   7  11       29.60       27.29      8.20 o 
  -5   7  11        4.24        5.92      3.66 o 
  -4   7  11      132.94      116.31      6.30 o 
  -3   7  11      350.62      320.60      9.78 o 
  -2   7  11       12.98       13.10      2.12 o 
  -1   7  11     2574.22     2594.70     27.24 o 
   0   7  11      433.81      422.47     12.08 o 
   1   7  11     2572.76     2475.57     28.33 o 
   2   7  11       12.35       16.23      3.08 o 
   3   7  11      357.41      338.68      8.84 o 
   4   7  11      134.94      131.70      5.68 o 
   5   7  11        3.99        8.35      1.89 o 
   6   7  11       29.80       25.78      3.19 o 
   7   7  11        3.54        5.51      1.56 o 
   8   7  11        2.53        1.95      1.57 o 
  -8   8  11        5.50       12.46      2.19 o 
  -7   8  11       10.65       11.07      2.57 o 
  -6   8  11        2.91        2.39      1.53 o 
  -5   8  11       43.22       49.12      4.74 o 
  -4   8  11       43.72       43.16      4.21 o 
  -3   8  11      210.96      195.26      7.74 o 
  -2   8  11      215.78      207.60      9.57 o 
  -1   8  11      368.94      362.87     14.85 o 
   0   8  11      543.40      511.85     18.84 o 
   1   8  11      364.19      373.00     11.44 o 
   2   8  11      216.81      216.62      8.89 o 
   3   8  11      209.32      193.79     15.07 o 
   4   8  11       45.08       45.47      4.00 o 
   5   8  11       45.57       50.99      4.02 o 
   6   8  11        2.56        5.38      1.58 o 
   7   8  11       11.30       14.54      3.09 o 
   8   8  11        5.57       10.24      1.92 o 
  -7   9  11       18.85       24.72      5.21 o 
  -6   9  11       38.43       36.37      4.68 o 
  -5   9  11       14.68       16.32      3.01 o 
  -4   9  11       53.74       54.52      5.37 o 
  -3   9  11      218.68      213.27      7.32 o 
  -2   9  11      418.19      384.99     11.37 o 
  -1   9  11     1133.40     1097.13     31.69 o 
   0   9  11       87.79       95.08      8.53 o 
   1   9  11     1134.94     1060.94     19.78 o 
   2   9  11      424.22      386.34     12.18 o 
   3   9  11      219.13      207.27      9.05 o 
   4   9  11       54.90       54.56      5.08 o 
   5   9  11       15.19       20.26      2.79 o 
   6   9  11       38.45       34.04      4.82 o 
   7   9  11       19.18       28.57      7.76 o 
  -7  10  11       13.17       14.31      2.82 o 
  -6  10  11        4.77        4.82      2.22 o 
  -5  10  11       64.06       58.09      4.03 o 
  -4  10  11       97.38       89.57      4.92 o 
  -3  10  11       42.55       59.57      4.71 o 
  -2  10  11      166.04      156.79      7.35 o 
  -1  10  11       98.26      101.95      8.87 o 
   0  10  11        2.15        3.88      2.22 o 
   1  10  11       96.36       94.24      6.11 o 
   2  10  11      167.85      161.51      8.03 o 
   3  10  11       42.02       47.75      5.36 o 
   4  10  11       98.12       81.24      7.20 o 
   5  10  11       63.84       46.64      5.66 o 
   6  10  11        5.08       11.06      2.54 o 
   7  10  11       13.62       14.43      2.66 o 
  -6  11  11       13.97       12.91      2.62 o 
  -5  11  11       41.55       39.94      5.13 o 
  -4  11  11      100.72       86.88      7.10 o 
  -3  11  11      273.57      233.98     10.36 o 
  -2  11  11       96.82       84.81      5.46 o 
  -1  11  11      140.94      143.72     10.53 o 
   0  11  11        6.78        9.97      3.66 o 
   1  11  11      138.71      142.86      8.59 o 
   2  11  11       99.05       77.09      5.72 o 
   3  11  11      272.10      230.12     10.19 o 
   4  11  11      101.93       83.97      6.27 o 
   5  11  11       41.36       38.64      5.06 o 
   6  11  11       14.03       18.80      3.29 o 
  -6  12  11       20.03       22.63      4.11 o 
  -5  12  11       31.97       31.56      4.74 o 
  -4  12  11       28.57       33.21      4.37 o 
  -3  12  11       27.62       37.16      4.50 o 
  -2  12  11        8.63       14.41      3.77 o 
  -1  12  11       12.86       11.08      3.55 o 
   0  12  11       52.43       51.64      7.65 o 
   1  12  11       13.39       13.63      2.74 o 
   2  12  11        8.92       11.46      3.32 o 
   3  12  11       25.86       33.08      4.65 o 
   4  12  11       29.58       27.73      4.38 o 
   5  12  11       31.34       33.93      4.86 o 
   6  12  11       20.50       19.67      3.37 o 
  -5  13  11       61.97       60.50      7.20 o 
  -4  13  11       34.79       46.32      5.76 o 
  -3  13  11       75.79       76.90      7.87 o 
  -2  13  11       76.30       71.36      7.65 o 
  -1  13  11       31.57       40.67      7.09 o 
   0  13  11        1.09        1.55      1.99 o 
   1  13  11       31.73       33.12      4.54 o 
   2  13  11       75.75       71.30      5.64 o 
   3  13  11       74.52       82.64      6.70 o 
   4  13  11       34.93       33.49      4.86 o 
   5  13  11       61.72       65.48      6.17 o 
  -4  14  11       26.12       43.00      7.09 o 
  -2  14  11       31.76       31.03      6.43 o 
  -1  14  11       13.14       12.74      3.77 o 
   0  14  11        2.23        7.31      2.77 o 
   1  14  11       13.52       13.19      2.77 o 
   2  14  11       32.04       35.05      4.78 o 
   3  14  11        0.25        2.55      1.67 o 
   4  14  11       26.77       28.02      4.45 o 
  -2  15  11       20.09       18.95      4.88 o 
  -1  15  11       50.95       54.52      6.32 o 
   0  15  11      121.59      101.39      9.64 o 
   1  15  11       51.29       57.97      6.82 o 
   2  15  11       19.48       21.30      6.48 o 
   3  15  11        4.21        9.86      2.54 o 
  -1  16  11        1.21        0.89      2.33 o 
   0  16  11        0.89        4.21      2.33 o 
   1  16  11        1.33        1.54      1.60 o 
   0   0  12      273.05      299.97     12.30 o 
   1   0  12       72.48       81.19      4.58 o 
   2   0  12       20.66       18.54      2.84 o 
   3   0  12      256.52      230.15      6.08 o 
   4   0  12      346.71      349.91     13.63 o 
   5   0  12      254.40      238.87      9.56 o 
   6   0  12      662.52      601.87     39.23 o 
   7   0  12      285.81      289.80     18.45 o 
   8   0  12       29.75       34.20      4.86 o 
   9   0  12       72.52       69.04     10.19 o 
  -8   1  12       39.62       41.41      5.28 o 
  -7   1  12        1.28        4.79      2.38 o 
  -6   1  12       24.55       23.05      4.18 o 
  -5   1  12      123.81      111.14      8.37 o 
  -4   1  12       64.40       53.63      4.38 o 
  -3   1  12       80.90       88.64      6.70 o 
  -2   1  12      297.94      304.92      8.78 o 
  -1   1  12      138.89      143.66      8.31 o 
   0   1  12      463.70      485.60     11.09 o 
   1   1  12      136.44      156.12     10.92 o 
   2   1  12      304.54      309.49      9.15 o 
   3   1  12       84.62       97.51      4.17 o 
   4   1  12       67.40       64.04      3.49 o 
   5   1  12      126.91      106.60     10.64 o 
   6   1  12       23.57       28.81      4.35 o 
   7   1  12        0.88        2.90      1.86 o 
   8   1  12       39.44       45.83      5.67 o 
  -8   2  12       19.46       22.66      3.76 o 
  -7   2  12      196.19      193.29      9.44 o 
  -6   2  12      135.95      131.60      7.44 o 
  -5   2  12      424.79      371.25     11.90 o 
  -4   2  12      394.66      347.74     19.00 o 
  -3   2  12       46.56       34.12      3.91 o 
  -2   2  12      741.20      667.54     19.61 o 
  -1   2  12      464.09      451.56     15.40 o 
   0   2  12      250.18      199.37      5.69 o 
   1   2  12      477.62      443.93     11.78 o 
   2   2  12      751.33      734.78      9.60 o 
   3   2  12       42.37       37.69      2.81 o 
   4   2  12      392.73      383.14     14.07 o 
   5   2  12      421.28      398.29     11.51 o 
   6   2  12      136.45      125.61      7.33 o 
   7   2  12      196.00      182.42      9.12 o 
   8   2  12       19.33       34.04      4.71 o 
  -8   3  12        5.91        8.53      2.41 o 
  -7   3  12       13.36       17.42      3.38 o 
  -6   3  12       70.04       72.35      5.50 o 
  -5   3  12       65.02       62.20      6.48 o 
  -4   3  12      229.90      212.59      8.54 o 
  -3   3  12       54.63       41.54      3.91 o 
  -2   3  12      163.19      163.40      6.69 o 
  -1   3  12      355.64      360.36     13.74 o 
   0   3  12      133.38      117.03      4.46 o 
   1   3  12      352.37      368.26      7.99 o 
   2   3  12      167.01      180.90      4.84 o 
   3   3  12       57.01       48.75      3.32 o 
   4   3  12      235.81      224.94      6.84 o 
   5   3  12       69.95       67.04      3.90 o 
   6   3  12       68.43       62.28      5.12 o 
   7   3  12       14.24       21.02      4.82 o 
   8   3  12        5.54        8.60      2.05 o 
  -8   4  12        0.14        2.58      1.48 o 
  -7   4  12       17.83       16.10      3.27 o 
  -6   4  12       77.47       78.55      5.83 o 
  -5   4  12       55.42       54.20      4.51 o 
  -4   4  12      222.24      198.42      8.26 o 
  -3   4  12      294.13      270.55      9.02 o 
  -2   4  12     1269.18     1169.57     55.63 o 
  -1   4  12      279.55      236.41      7.48 o 
   0   4  12      859.05      961.31     21.39 o 
   1   4  12      266.26      245.33      6.60 o 
   2   4  12     1264.25     1234.22     15.67 o 
   3   4  12      285.00      274.00      7.57 o 
   4   4  12      222.67      222.11      6.98 o 
   5   4  12       54.68       57.42      3.76 o 
   6   4  12       77.55       75.33      3.82 o 
   7   4  12       18.09       18.73      3.38 o 
   8   4  12        0.16        5.43      1.80 o 
  -8   5  12        6.60        5.51      1.81 o 
  -7   5  12       46.94       46.81      7.70 o 
  -6   5  12       26.17       23.10      3.70 o 
  -5   5  12        0.81        1.47      1.54 o 
  -4   5  12      122.50      126.01      6.57 o 
  -3   5  12       31.38       39.17      4.17 o 
  -2   5  12      277.57      266.30      8.48 o 
  -1   5  12       33.59       32.38      2.85 o 
   0   5  12     1165.80     1234.90     24.16 o 
   1   5  12       35.17       31.59      2.65 o 
   2   5  12      283.00      278.93      7.76 o 
   3   5  12       29.98       35.29      3.35 o 
   4   5  12      121.18      128.46      5.50 o 
   5   5  12        1.29        2.97      1.29 o 
   6   5  12       26.95       27.08      3.21 o 
   7   5  12       48.86       43.78      5.21 o 
   8   5  12        6.29       13.69      3.99 o 
  -8   6  12       20.31       14.71      3.09 o 
  -7   6  12        2.27        7.49      2.02 o 
  -6   6  12       24.69       31.43      4.88 o 
  -5   6  12        8.89       14.61      2.79 o 
  -4   6  12        5.22        4.96      1.68 o 
  -3   6  12      124.91      103.27      5.66 o 
  -2   6  12      897.42      861.11     15.29 o 
  -1   6  12      325.07      316.13      8.94 o 
   0   6  12     2098.22     2152.97     61.67 o 
   1   6  12      309.12      297.72      9.87 o 
   2   6  12      893.26      858.24     13.84 o 
   3   6  12      118.69      113.67      5.18 o 
   4   6  12        5.40        5.38      1.54 o 
   5   6  12        8.90        9.98      2.00 o 
   6   6  12       24.66       31.92      3.49 o 
   7   6  12        2.30        1.88      0.99 o 
   8   6  12       20.30       15.40      4.21 o 
  -8   7  12        9.10       13.68      2.77 o 
  -7   7  12       31.75       37.83      4.87 o 
  -6   7  12        7.12       13.69      2.78 o 
  -5   7  12      103.67      100.32      6.34 o 
  -4   7  12       36.61       35.37      4.34 o 
  -3   7  12        5.26       10.66      2.71 o 
  -2   7  12      215.07      195.56      8.06 o 
  -1   7  12      125.90      117.08      6.07 o 
   0   7  12      670.29      682.91     13.96 o 
   1   7  12      128.13      117.72      6.50 o 
   2   7  12      218.84      207.25      8.61 o 
   3   7  12        6.51       11.34      2.99 o 
   4   7  12       38.87       38.36      3.78 o 
   5   7  12      102.30      108.20      5.39 o 
   6   7  12        6.68       11.52      2.09 o 
   7   7  12       32.26       30.89      2.95 o 
   8   7  12        9.24       15.17      4.43 o 
  -7   8  12        5.11        4.24      1.78 o 
  -6   8  12        8.70       12.61      2.59 o 
  -5   8  12       10.47       14.30      2.78 o 
  -4   8  12       23.89       22.86      3.50 o 
  -3   8  12       42.29       42.09      4.78 o 
  -2   8  12      161.44      171.17      6.34 o 
  -1   8  12       76.77       81.07      5.18 o 
   0   8  12     1329.67     1306.60     30.92 o 
   1   8  12       82.38       91.34      7.15 o 
   2   8  12      163.89      160.86      7.75 o 
   3   8  12       41.83       42.15      4.90 o 
   4   8  12       24.33       26.06      3.26 o 
   5   8  12       10.24       12.77      2.19 o 
   6   8  12        8.68       13.93      2.26 o 
   7   8  12        4.99        4.81      1.94 o 
  -7   9  12       26.29       30.99      4.54 o 
  -6   9  12       33.82       36.98      4.95 o 
  -5   9  12       87.50       94.33      6.32 o 
  -4   9  12       86.56       75.71      7.37 o 
  -3   9  12      100.07       89.68      5.90 o 
  -2   9  12      153.24      151.98      8.14 o 
  -1   9  12       45.04       49.38      4.15 o 
   0   9  12        3.23        2.99      2.11 o 
   1   9  12       46.16       50.20      5.21 o 
   2   9  12      156.37      163.25      8.14 o 
   3   9  12      102.27       81.74      5.83 o 
   4   9  12       89.01       87.53      6.18 o 
   5   9  12       88.64       88.50      5.61 o 
   6   9  12       35.17       36.07      4.94 o 
   7   9  12       26.18       32.60      4.62 o 
  -6  10  12        9.74       12.47      3.55 o 
  -5  10  12        1.11        1.00      2.11 o 
  -4  10  12      107.92      117.05      5.74 o 
  -3  10  12      103.71      104.77      7.04 o 
  -2  10  12      268.03      252.99     11.64 o 
  -1  10  12       85.32       81.78      8.09 o 
   0  10  12       18.38       21.83      5.10 o 
   1  10  12       90.09       70.79      5.28 o 
   2  10  12      270.78      231.42      9.94 o 
   3  10  12      108.19      102.38      6.66 o 
   4  10  12      108.84      109.44      7.09 o 
   5  10  12        1.11        3.20      2.77 o 
   6  10  12        9.85       15.50      2.82 o 
  -6  11  12       95.05       97.98      6.97 o 
  -5  11  12       97.06      104.54      6.97 o 
  -4  11  12      129.57      136.46      7.44 o 
  -3  11  12      155.75      163.66      7.99 o 
  -2  11  12       15.32       16.51      4.54 o 
  -1  11  12       99.25       92.31      8.64 o 
   0  11  12        9.88       12.85      4.10 o 
   1  11  12       99.22       92.24      8.42 o 
   2  11  12       15.30       19.96      3.49 o 
   3  11  12      157.26      145.26      8.53 o 
   4  11  12      131.90      127.99      7.68 o 
   5  11  12       99.46      110.88      7.37 o 
   6  11  12       96.15       90.63      6.66 o 
  -5  12  12       26.60       25.93      6.09 o 
  -4  12  12      111.78      106.40      6.58 o 
  -3  12  12       30.19       40.06      4.81 o 
  -2  12  12       18.46       15.85      3.88 o 
  -1  12  12       75.44       74.58      7.98 o 
   0  12  12        1.89        4.32      2.66 o 
   1  12  12       76.03       66.13      5.40 o 
   2  12  12       19.83       21.30      8.03 o 
   3  12  12       31.98       27.37      6.32 o 
   4  12  12      112.10      114.80      7.44 o 
   5  12  12       26.87       23.75      5.04 o 
  -4  13  12       58.96       54.19      8.09 o 
  -3  13  12      145.55      157.69     11.75 o 
  -2  13  12       60.47       68.70      7.76 o 
  -1  13  12       16.16       21.39      4.54 o 
   0  13  12        4.21        8.75      3.10 o 
   1  13  12       15.91       21.68      3.79 o 
   2  13  12       60.89       59.94      8.48 o 
   3  13  12      146.79      146.50      8.62 o 
   4  13  12       59.55       56.11      6.54 o 
  -3  14  12       11.14       15.40      3.55 o 
  -2  14  12       10.34       16.40      3.88 o 
  -1  14  12       27.58       46.43      7.65 o 
   0  14  12        5.76        8.64      2.77 o 
   1  14  12       26.96       36.15      4.77 o 
   2  14  12       10.13       11.14      2.66 o 
   3  14  12       10.51       22.07      3.49 o 
  -2  15  12        9.77       15.07      3.77 o 
  -1  15  12       16.88       30.25      5.76 o 
   0  15  12       21.01       31.36      6.65 o 
   1  15  12       17.01       24.06      3.84 o 
   2  15  12        9.91        8.66      2.05 o 
   1   0  13      769.27      666.77     44.27 o 
   2   0  13      401.38      348.20     34.52 o 
   3   0  13       42.63       38.48      3.80 o 
   4   0  13      440.40      427.11     12.53 o 
   5   0  13        0.25        1.96      1.61 o 
   6   0  13      206.90      176.20     18.67 o 
   7   0  13        7.73       10.33      2.45 o 
   8   0  13       16.87       23.11      3.72 o 
  -8   1  13       69.10       67.46      5.48 o 
  -7   1  13        0.02        0.76      1.46 o 
  -6   1  13      166.43      157.99      8.34 o 
  -5   1  13       19.86       19.44      3.47 o 
  -4   1  13      229.20      220.89     12.08 o 
  -3   1  13      280.99      304.37     23.38 o 
  -2   1  13      221.28      211.93      7.68 o 
  -1   1  13       36.60       31.78      3.67 o 
   0   1  13      338.73      298.21      7.09 o 
   1   1  13       36.62       29.27      3.42 o 
   2   1  13      227.42      210.32     14.79 o 
   3   1  13      281.48      284.29      7.31 o 
   4   1  13      222.29      214.72     11.47 o 
   5   1  13       19.92       17.93      3.52 o 
   6   1  13      166.52      153.08      8.23 o 
   7   1  13        0.01        5.98      1.80 o 
   8   1  13       68.28       75.03      7.54 o 
  -8   2  13       15.43       19.28      3.41 o 
  -7   2  13       14.17       16.06      3.60 o 
  -6   2  13      167.59      164.38     10.75 o 
  -5   2  13       47.88       44.71      5.12 o 
  -4   2  13      401.37      367.53     18.51 o 
  -3   2  13      155.38      126.39     10.03 o 
  -2   2  13      301.78      300.19     13.63 o 
  -1   2  13       66.64       69.48      6.32 o 
   0   2  13      595.14      510.53     25.80 o 
   1   2  13       66.58       74.67      3.76 o 
   2   2  13      302.30      319.05      7.70 o 
   3   2  13      154.57      135.18      5.98 o 
   4   2  13      403.02      393.15     10.43 o 
   5   2  13       47.98       54.85      8.09 o 
   6   2  13      165.26      160.29      8.42 o 
   7   2  13       14.17       12.85      2.85 o 
   8   2  13       15.80       19.97      3.52 o 
  -8   3  13       56.60       53.71      7.04 o 
  -7   3  13       14.53       18.78      3.36 o 
  -6   3  13       10.24       14.40      2.98 o 
  -5   3  13       77.51       72.20      5.33 o 
  -4   3  13      240.04      233.49     10.75 o 
  -3   3  13      243.30      221.32      8.44 o 
  -2   3  13       23.29       21.22      3.06 o 
  -1   3  13      171.22      170.76      9.86 o 
   0   3  13      188.41      176.61      7.07 o 
   1   3  13      171.77      177.31      5.82 o 
   2   3  13       20.14       23.77      2.65 o 
   3   3  13      243.54      234.34      7.04 o 
   4   3  13      233.78      241.53      7.56 o 
   5   3  13       77.89       76.29      5.35 o 
   6   3  13       10.24       12.56      2.92 o 
   7   3  13       14.50       13.12      2.81 o 
   8   3  13       55.63       61.38      5.91 o 
  -8   4  13       16.22       18.54      3.27 o 
  -7   4  13        5.95        5.53      2.15 o 
  -6   4  13       85.18       78.62      5.88 o 
  -5   4  13       25.44       20.20      3.49 o 
  -4   4  13      309.85      262.73      9.79 o 
  -3   4  13      249.70      234.12     14.96 o 
  -2   4  13      319.24      282.19      8.97 o 
  -1   4  13      103.89       88.61      4.17 o 
   0   4  13       60.78       82.78      6.43 o 
   1   4  13      103.67       95.07      4.34 o 
   2   4  13      310.16      304.45      8.10 o 
   3   4  13      250.43      234.07      7.28 o 
   4   4  13      309.43      299.58     10.78 o 
   5   4  13       25.14       24.67      3.08 o 
   6   4  13       86.67       81.69      6.07 o 
   7   4  13        5.93        3.91      1.84 o 
   8   4  13       16.67       22.38      3.68 o 
  -8   5  13        4.11        7.11      3.99 o 
  -7   5  13       19.82       23.33      3.79 o 
  -6   5  13        4.90        7.13      2.19 o 
  -5   5  13       54.11       51.56      5.41 o 
  -4   5  13       35.32       32.01      4.15 o 
  -3   5  13      113.06      110.90      6.00 o 
  -2   5  13      263.20      234.76     15.68 o 
  -1   5  13       97.87      101.80      5.51 o 
   0   5  13       19.40       17.77      2.95 o 
   1   5  13       97.80       95.58      6.09 o 
   2   5  13      248.80      231.17      7.27 o 
   3   5  13      113.07      115.97      5.23 o 
   4   5  13       37.18       42.06      3.82 o 
   5   5  13       54.46       54.78      3.95 o 
   6   5  13        4.93        6.40      1.61 o 
   7   5  13       19.70       15.75      3.05 o 
   8   5  13        4.20        7.99      2.16 o 
  -7   6  13       32.66       33.87      4.86 o 
  -6   6  13      103.06       87.81     13.74 o 
  -5   6  13       25.66       24.91      3.87 o 
  -4   6  13       97.28       95.93      5.98 o 
  -3   6  13       55.61       62.22      5.43 o 
  -2   6  13       88.87       93.19      7.87 o 
  -1   6  13       41.53       44.69      4.04 o 
   0   6  13       86.45       94.03      5.43 o 
   1   6  13       41.77       51.86      7.20 o 
   2   6  13       85.12       91.18      4.71 o 
   3   6  13       56.04       57.04      3.83 o 
   4   6  13       92.38       92.18      4.88 o 
   5   6  13       26.08       25.28      3.37 o 
   6   6  13      105.84      102.37      5.28 o 
   7   6  13       32.21       37.61      4.92 o 
  -7   7  13        5.77        8.65      2.26 o 
  -6   7  13        8.78        7.85      2.45 o 
  -5   7  13        1.02        3.58      1.48 o 
  -4   7  13       12.18       14.50      3.21 o 
  -3   7  13       52.55       56.07      6.54 o 
  -2   7  13        3.34        4.31      1.41 o 
  -1   7  13       69.37       67.36      5.93 o 
   0   7  13       91.21       86.21      8.31 o 
   1   7  13       69.16       65.38      7.20 o 
   2   7  13        5.07        4.43      1.66 o 
   3   7  13       52.86       55.15      3.91 o 
   4   7  13       12.29       13.31      2.26 o 
   5   7  13        1.06        0.63      1.29 o 
   6   7  13        8.72       11.56      1.96 o 
   7   7  13        5.80        5.90      1.43 o 
  -7   8  13        9.56       15.62      3.49 o 
  -6   8  13       44.04       53.09      7.92 o 
  -5   8  13       22.77       24.45      3.84 o 
  -4   8  13       11.04       15.19      2.94 o 
  -3   8  13       15.84       17.05      3.04 o 
  -2   8  13       41.08       43.07      4.74 o 
  -1   8  13       22.15       20.26      3.03 o 
   0   8  13       10.58       11.41      3.66 o 
   1   8  13       22.15       20.79      3.68 o 
   2   8  13       39.90       46.84      7.26 o 
   3   8  13       15.63       19.44      3.55 o 
   4   8  13       10.53        9.89      1.97 o 
   5   8  13       22.69       26.37      3.20 o 
   6   8  13       41.63       47.34      4.52 o 
   7   8  13        9.62       16.57      3.32 o 
  -6   9  13       13.28       12.92      2.47 o 
  -5   9  13       37.83       35.22      4.62 o 
  -4   9  13        2.42        3.03      1.33 o 
  -3   9  13       25.04       28.80      3.38 o 
  -2   9  13       59.09       62.96      4.76 o 
  -1   9  13       62.22       58.07      6.76 o 
   0   9  13       42.95       58.84      8.20 o 
   1   9  13       61.99       50.51      5.44 o 
   2   9  13       64.24       65.65      5.24 o 
   3   9  13       24.92       28.61      4.88 o 
   4   9  13        2.60        4.07      1.76 o 
   5   9  13       37.83       40.80      4.12 o 
   6   9  13       13.31       16.97      2.44 o 
  -6  10  13        6.43        7.31      3.55 o 
  -5  10  13       36.97       42.15      4.34 o 
  -4  10  13       48.23       57.09      4.25 o 
  -3  10  13      137.16      127.96      7.19 o 
  -2  10  13        1.39        4.69      1.48 o 
  -1  10  13       41.71       50.97      7.87 o 
   0  10  13       18.01       25.71      5.65 o 
   1  10  13       41.52       50.50      5.54 o 
   2  10  13        1.59        3.82      1.80 o 
   3  10  13      136.30      135.22      7.84 o 
   4  10  13       46.18       40.67      5.76 o 
   5  10  13       36.53       39.23      5.13 o 
   6  10  13        5.53        7.03      2.05 o 
  -5  11  13        8.08        6.65      1.91 o 
  -4  11  13       31.20       40.07      4.89 o 
  -3  11  13       50.86       50.39      4.42 o 
  -2  11  13       45.08       53.86      8.09 o 
  -1  11  13       26.57       29.37      5.87 o 
   0  11  13      212.55      210.32     13.63 o 
   1  11  13       26.59       29.29      4.27 o 
   2  11  13       45.06       48.04     10.08 o 
   3  11  13       50.69       56.36      6.11 o 
   4  11  13       32.22       31.66      4.49 o 
   5  11  13        7.98        9.28      3.10 o 
  -5  12  13       49.16       62.83      7.31 o 
  -4  12  13        4.36        8.21      2.10 o 
  -3  12  13       49.62       63.50      7.42 o 
  -2  12  13        2.74        1.44      2.11 o 
  -1  12  13       26.35       26.82      5.76 o 
   0  12  13        4.57        4.43      2.22 o 
   1  12  13       26.15       25.99      3.75 o 
   2  12  13        2.70        3.54      1.83 o 
   3  12  13       49.23       54.24      6.19 o 
   4  12  13        4.17        7.99      2.18 o 
   5  12  13       48.78       53.06      5.32 o 
  -4  13  13        2.00        2.77      1.99 o 
  -3  13  13        7.07       10.08      3.10 o 
  -2  13  13       46.33       62.50      7.42 o 
  -1  13  13       27.70       39.45      7.31 o 
   0  13  13      154.57      123.00     10.75 o 
   1  13  13       27.75       30.20      4.34 o 
   2  13  13       46.82       52.24      5.19 o 
   3  13  13        6.99       19.10      5.87 o 
   4  13  13        1.74        7.37      2.07 o 
  -3  14  13       11.31       20.94      4.32 o 
  -2  14  13       10.00       19.17      4.10 o 
  -1  14  13       14.86       27.81      6.21 o 
   0  14  13       23.34       32.14      6.98 o 
   1  14  13       14.85       23.71      5.32 o 
   2  14  13       10.35       11.18      2.45 o 
   0   0  14      471.39      379.31     15.18 o 
   1   0  14     1369.61     1272.40     23.55 o 
   2   0  14      114.37      120.83     10.47 o 
   3   0  14       14.32       18.39      3.00 o 
   4   0  14       71.28       67.12      5.09 o 
   5   0  14       30.89       25.51      3.93 o 
   6   0  14        2.94        3.16      2.83 o 
   7   0  14        0.04        3.12      1.57 o 
   8   0  14        1.77       -1.66      1.66 o 
  -8   1  14        0.07        2.09      1.60 o 
  -7   1  14       29.86       28.92      4.27 o 
  -6   1  14       26.55       23.03      4.04 o 
  -5   1  14       21.57       22.39      3.86 o 
  -4   1  14      143.31      123.08      6.85 o 
  -3   1  14       72.83       69.15      7.20 o 
  -2   1  14       82.06       77.73      4.89 o 
  -1   1  14      283.28      293.04      9.52 o 
   0   1  14      586.43      597.29     10.50 o 
   1   1  14      282.94      292.51      9.39 o 
   2   1  14       83.79       84.56      7.15 o 
   3   1  14       73.08       80.89      5.54 o 
   4   1  14      147.95      136.26     13.69 o 
   5   1  14       22.49       25.83      6.76 o 
   6   1  14       25.01       26.53      4.07 o 
   7   1  14       29.47       28.92      5.65 o 
   8   1  14        0.12        2.82      2.94 o 
  -8   2  14        6.91        7.41      4.49 o 
  -7   2  14       26.38       27.25      4.22 o 
  -6   2  14       29.18       28.15      4.32 o 
  -5   2  14        4.39        5.48      1.92 o 
  -4   2  14       88.43       98.37      6.18 o 
  -3   2  14      107.53       92.38      7.81 o 
  -2   2  14     1233.24     1143.37     27.81 o 
  -1   2  14      413.81      364.80     15.07 o 
   0   2  14      193.16      179.09      5.88 o 
   1   2  14      411.41      368.21      8.70 o 
   2   2  14     1251.36     1159.91     15.35 o 
   3   2  14      108.67      102.33      7.48 o 
   4   2  14       91.04      106.73      6.54 o 
   5   2  14        4.46        6.21      3.10 o 
   6   2  14       29.00       29.14      4.46 o 
   7   2  14       26.46       31.57      4.65 o 
   8   2  14        7.08       11.98      2.35 o 
  -8   3  14        9.66        5.12      4.49 o 
  -7   3  14        2.65        7.26      3.60 o 
  -6   3  14        2.87        8.70      2.22 o 
  -5   3  14      305.36      289.34     15.24 o 
  -4   3  14       98.77       92.38      6.06 o 
  -3   3  14       35.92       37.02      4.29 o 
  -2   3  14       14.03       10.75      2.18 o 
  -1   3  14      131.88      128.32      8.87 o 
   0   3  14      487.72      488.37     12.25 o 
   1   3  14      131.74      125.76      5.12 o 
   2   3  14       14.87       15.76      3.00 o 
   3   3  14       38.07       44.37      3.37 o 
   4   3  14      102.80      107.27      5.04 o 
   5   3  14      305.44      300.26     10.87 o 
   6   3  14        2.34        4.60      2.16 o 
   7   3  14        3.00        8.34      2.09 o 
   8   3  14        9.43       13.51      2.66 o 
  -7   4  14       23.52       31.41      4.51 o 
  -6   4  14        0.33        2.96      1.56 o 
  -5   4  14       13.41       15.20      3.19 o 
  -4   4  14      154.93      146.64      7.43 o 
  -3   4  14      282.04      221.54      8.73 o 
  -2   4  14      306.12      290.47      9.43 o 
  -1   4  14       31.95       34.15      3.92 o 
   0   4  14      302.23      321.63     10.05 o 
   1   4  14       36.09       33.80      3.21 o 
   2   4  14      314.32      304.98     10.53 o 
   3   4  14      282.61      236.07      7.48 o 
   4   4  14      158.26      139.36      5.87 o 
   5   4  14       13.61       16.70      2.43 o 
   6   4  14        0.34        2.87      1.64 o 
   7   4  14       23.60       23.98      3.91 o 
  -7   5  14       18.00       21.53      3.79 o 
  -6   5  14       35.61       32.94      4.68 o 
  -5   5  14      122.75      108.82      6.70 o 
  -4   5  14      107.16      104.05      7.15 o 
  -3   5  14       99.27       99.73      5.79 o 
  -2   5  14       89.91       95.96      8.09 o 
  -1   5  14       26.58       32.76      3.92 o 
   0   5  14      295.46      279.57      9.45 o 
   1   5  14       27.49       37.32      4.51 o 
   2   5  14       88.06       95.89      4.85 o 
   3   5  14       99.43       98.52      7.81 o 
   4   5  14      104.86      107.81      5.33 o 
   5   5  14      123.58      125.86      5.77 o 
   6   5  14       37.07       39.25      4.81 o 
   7   5  14       17.83       32.08      6.65 o 
  -7   6  14        2.15        3.72      1.91 o 
  -6   6  14       18.76       26.00      3.93 o 
  -5   6  14       43.92       51.21      7.98 o 
  -4   6  14       27.67       27.64      4.10 o 
  -3   6  14       41.02       40.02      3.99 o 
  -2   6  14      304.31      260.30     14.18 o 
  -1   6  14       24.93       23.61      3.51 o 
   0   6  14      107.20      104.27      8.20 o 
   1   6  14       25.29       21.72      4.99 o 
   2   6  14      298.91      265.83      8.21 o 
   3   6  14       43.51       47.82      4.21 o 
   4   6  14       28.46       25.68      3.24 o 
   5   6  14       44.10       49.16      3.99 o 
   6   6  14       18.90       23.00      3.03 o 
   7   6  14        2.01        5.51      1.76 o 
  -7   7  14       11.49       16.02      2.90 o 
  -6   7  14       33.41       40.29      5.37 o 
  -5   7  14       14.97       19.45      3.77 o 
  -4   7  14      226.50      224.22      9.36 o 
  -3   7  14       44.57       42.11      6.87 o 
  -2   7  14       40.11       42.12      3.91 o 
  -1   7  14      309.71      284.72      9.98 o 
   0   7  14      117.59      108.04      9.31 o 
   1   7  14      311.20      291.00     15.29 o 
   2   7  14       39.99       45.72      5.09 o 
   3   7  14       45.45       38.44      3.94 o 
   4   7  14      224.54      217.13      7.81 o 
   5   7  14       13.91       22.88      3.11 o 
   6   7  14       33.28       36.22      3.90 o 
   7   7  14       11.11       13.04      3.93 o 
  -6   8  14       15.22       17.99      5.37 o 
  -5   8  14       25.58       24.07      3.80 o 
  -4   8  14      146.95      136.85     10.75 o 
  -3   8  14        8.46       17.92      3.66 o 
  -2   8  14      145.12      158.12      7.79 o 
  -1   8  14       37.09       33.69      6.54 o 
   0   8  14      139.41      124.33     10.08 o 
   1   8  14       38.11       39.23      6.98 o 
   2   8  14      141.17      142.02      7.75 o 
   3   8  14        8.64       15.92      3.04 o 
   4   8  14      144.92      139.58      6.42 o 
   5   8  14       25.95       25.22      3.21 o 
   6   8  14       15.34       18.17      2.39 o 
  -6   9  14       28.93       31.43      5.65 o 
  -5   9  14        3.73        4.76      3.44 o 
  -4   9  14       44.56       49.26      4.25 o 
  -3   9  14       62.90       57.20      3.98 o 
  -2   9  14       77.37       79.91      5.54 o 
  -1   9  14       38.86       36.90      6.76 o 
   0   9  14      172.10      141.62     11.08 o 
   1   9  14       40.29       41.67      7.54 o 
   2   9  14       78.24       81.67      7.09 o 
   3   9  14       63.66       65.03      5.29 o 
   4   9  14       44.94       46.20      6.54 o 
   5   9  14        3.00        6.02      1.59 o 
   6   9  14       29.01       32.04      3.77 o 
  -5  10  14        2.22        3.39      1.43 o 
  -4  10  14       38.37       41.87      4.25 o 
  -3  10  14       20.91       17.05      3.14 o 
  -2  10  14       73.70       83.44      8.31 o 
  -1  10  14       66.74       80.01      8.31 o 
   0  10  14       31.83       38.67      7.20 o 
   1  10  14       66.07       74.13      8.09 o 
   2  10  14       71.99       64.58      5.45 o 
   3  10  14       22.30       21.77      4.04 o 
   4  10  14       37.81       44.83      5.59 o 
   5  10  14        2.11        5.29      2.77 o 
  -5  11  14       24.98       31.41      3.66 o 
  -4  11  14       56.81       56.79      4.77 o 
  -3  11  14        4.39        6.28      1.82 o 
  -2  11  14       63.45       64.16      7.65 o 
  -1  11  14        1.88        7.98      2.88 o 
   0  11  14        2.81        4.10      2.55 o 
   1  11  14        2.05       -1.11      1.99 o 
   2  11  14       62.44       59.99      5.62 o 
   3  11  14        4.98        2.46      1.56 o 
   4  11  14       58.53       63.44      5.88 o 
   5  11  14       24.09       31.77      5.32 o 
  -4  12  14       30.76       31.24      4.24 o 
  -3  12  14       11.88       12.52      3.99 o 
  -2  12  14       26.57       32.25      6.43 o 
  -1  12  14       97.24       96.30      9.53 o 
   0  12  14       10.39       19.28      4.88 o 
   1  12  14       98.59      104.50      9.86 o 
   2  12  14       27.20       29.93      4.58 o 
   3  12  14       11.19       17.53      3.66 o 
   4  12  14       30.22       33.15      4.74 o 
  -3  13  14       15.23       29.37      5.98 o 
  -2  13  14       11.59       15.18      4.43 o 
  -1  13  14        3.02        4.99      3.55 o 
   0  13  14       11.76       12.41      4.10 o 
   1  13  14        2.83        7.42      3.44 o 
   2  13  14       12.05       13.34      2.65 o 
   3  13  14       14.37       19.93      3.63 o 
  -1  14  14       46.01       49.64      8.09 o 
   0  14  14       19.98       32.03      6.65 o 
   1  14  14       44.90       57.18      9.20 o 
   1   0  15      388.24      359.58     10.93 o 
   2   0  15       77.21       77.41      5.16 o 
   3   0  15       80.25       98.00      5.78 o 
   4   0  15       42.73       42.46      5.04 o 
   5   0  15      184.05      169.16      8.65 o 
   6   0  15       32.87       22.39      6.59 o 
   7   0  15        6.80        8.10      1.94 o 
  -7   1  15        1.34        1.61      1.72 o 
  -6   1  15       25.99       22.74      3.75 o 
  -5   1  15       18.83       20.90      3.52 o 
  -4   1  15      124.74      100.25      6.34 o 
  -3   1  15        2.52        4.54      2.44 o 
  -2   1  15      133.18      110.29      8.37 o 
  -1   1  15      434.00      470.96     12.57 o 
   0   1  15      805.72      656.91     22.11 o 
   1   1  15      443.06      491.93     19.28 o 
   2   1  15      131.77      118.10      6.50 o 
   3   1  15        3.26        6.29      1.89 o 
   4   1  15      125.74      105.49      9.53 o 
   5   1  15       18.69       19.57      3.60 o 
   6   1  15       26.12       28.96      4.31 o 
   7   1  15        1.40        0.77      1.77 o 
  -7   2  15       55.06       54.79      7.26 o 
  -6   2  15        3.75        5.29      1.95 o 
  -5   2  15       44.78       52.33      5.11 o 
  -4   2  15        4.61        5.71      1.96 o 
  -3   2  15      422.85      372.60     11.73 o 
  -2   2  15       49.05       54.74      6.21 o 
  -1   2  15       10.74        8.75      3.21 o 
   0   2  15        7.74        2.63      1.35 o 
   1   2  15       10.40       11.67      1.99 o 
   2   2  15       47.58       47.62      6.76 o 
   3   2  15      427.52      428.98     12.61 o 
   4   2  15        5.12        7.29      2.15 o 
   5   2  15       43.90       55.96      8.42 o 
   6   2  15        4.13        3.33      1.56 o 
   7   2  15       53.63       49.85      5.93 o 
  -7   3  15        0.63        3.53      2.99 o 
  -6   3  15        9.29        9.03      2.46 o 
  -5   3  15       15.24       15.48      3.05 o 
  -4   3  15       69.53       65.24      5.00 o 
  -3   3  15      303.79      276.91     10.14 o 
  -2   3  15       82.15       60.15      4.35 o 
  -1   3  15       47.97       53.08      4.13 o 
   0   3  15        0.15        1.33      1.50 o 
   1   3  15       51.37       54.73      3.50 o 
   2   3  15       82.88       63.11      4.90 o 
   3   3  15      308.78      302.70     10.79 o 
   4   3  15       70.10       65.98      5.15 o 
   5   3  15       14.61       14.85      4.32 o 
   6   3  15        9.24        8.67      2.15 o 
   7   3  15        0.56        0.43      2.38 o 
  -7   4  15       28.82       39.75      5.09 o 
  -6   4  15       59.85       59.38      8.59 o 
  -5   4  15      133.12      117.94      7.13 o 
  -4   4  15       82.97       78.58      5.59 o 
  -3   4  15        4.57       10.25      3.71 o 
  -2   4  15       78.25       79.09      5.02 o 
  -1   4  15       93.37       82.48      5.09 o 
   0   4  15       84.10       74.62      6.54 o 
   1   4  15       94.04       92.64      5.99 o 
   2   4  15       78.15       79.90      5.48 o 
   3   4  15        4.91        6.91      1.83 o 
   4   4  15       81.52       91.70      4.85 o 
   5   4  15      133.35      112.64      6.88 o 
   6   4  15       60.50       52.41      5.86 o 
   7   4  15       28.60       37.04      5.16 o 
  -7   5  15        9.25       12.50      2.82 o 
  -6   5  15        1.79        4.62      1.75 o 
  -5   5  15       35.27       40.66      5.05 o 
  -4   5  15       95.12       74.20      5.36 o 
  -3   5  15       54.26       52.53      4.63 o 
  -2   5  15       21.30       26.37      5.43 o 
  -1   5  15       69.89       79.01      7.09 o 
   0   5  15       51.04       48.91      4.26 o 
   1   5  15       69.39       75.00      5.44 o 
   2   5  15       22.52       27.37      4.07 o 
   3   5  15       53.22       48.60      3.92 o 
   4   5  15       94.80       84.07      4.69 o 
   5   5  15       35.97       41.49      4.01 o 
   6   5  15        1.73        2.33      2.33 o 
   7   5  15        9.37        8.08      2.44 o 
  -6   6  15       22.89       25.94      4.01 o 
  -5   6  15       54.38       55.03      5.27 o 
  -4   6  15       39.52       39.58      4.79 o 
  -3   6  15      111.03      102.39      8.98 o 
  -2   6  15       94.68       96.64      5.95 o 
  -1   6  15       14.68       14.76      2.96 o 
   0   6  15        1.63        3.99      2.44 o 
   1   6  15       15.34       20.72      5.10 o 
   2   6  15       93.21       89.99      6.15 o 
   3   6  15      108.36      108.13      5.41 o 
   4   6  15       39.56       44.55      4.26 o 
   5   6  15       55.05       58.48      4.05 o 
   6   6  15       22.88       27.39      4.05 o 
  -6   7  15       34.43       45.14      5.58 o 
  -5   7  15        1.04        5.28      2.16 o 
  -4   7  15       12.80       18.84      4.54 o 
  -3   7  15       32.21       43.63      5.16 o 
  -2   7  15        0.20        0.45      1.06 o 
  -1   7  15      189.33      169.87      7.90 o 
   0   7  15       13.90       12.08      4.54 o 
   1   7  15      185.04      166.22     11.97 o 
   2   7  15        0.20       -0.11      2.44 o 
   3   7  15       30.48       37.25      3.98 o 
   4   7  15       12.65       14.90      2.44 o 
   5   7  15        1.17        2.81      1.25 o 
   6   7  15       34.48       37.86      4.09 o 
  -6   8  15        6.70       13.44      2.55 o 
  -5   8  15      105.86      107.16      9.97 o 
  -4   8  15       25.98       26.71      5.76 o 
  -3   8  15       46.53       45.45      4.35 o 
  -2   8  15      182.56      186.21      8.60 o 
  -1   8  15       28.75       20.94      5.10 o 
   0   8  15       55.94       51.42      7.98 o 
   1   8  15       27.84       27.48      5.87 o 
   2   8  15      182.54      177.74      8.80 o 
   3   8  15       46.32       52.63      5.37 o 
   4   8  15       26.01       28.33      3.47 o 
   5   8  15      107.62      113.87      5.90 o 
   6   8  15        7.09       10.91      1.90 o 
  -5   9  15       29.95       27.92      5.76 o 
  -4   9  15        1.84       -0.75      1.26 o 
  -3   9  15       32.65       34.13      4.49 o 
  -2   9  15       15.49       21.23      3.50 o 
  -1   9  15      174.76      185.17     12.97 o 
   0   9  15       26.16       21.94      5.10 o 
   1   9  15      174.08      167.11     12.52 o 
   2   9  15       14.62       20.93      3.68 o 
   3   9  15       31.41       39.15      5.13 o 
   4   9  15        1.84        5.63      1.73 o 
   5   9  15       29.26       27.76      3.39 o 
  -5  10  15       12.12       13.22      3.70 o 
  -4  10  15       31.90       35.27      3.86 o 
  -3  10  15      100.11      110.64      6.92 o 
  -2  10  15        5.90       12.41      3.66 o 
  -1  10  15       53.05       61.50      7.42 o 
   0  10  15        1.47        2.22      1.99 o 
   1  10  15       52.31       58.18      8.87 o 
   2  10  15        5.89        8.59      2.13 o 
   3  10  15      101.76      109.93      7.09 o 
   4  10  15       32.69       33.19      4.92 o 
   5  10  15       13.52       20.81      3.60 o 
  -4  11  15       33.69       52.91      4.39 o 
  -3  11  15       18.50       28.15      5.76 o 
  -2  11  15        6.72        7.87      3.55 o 
  -1  11  15      100.97      103.61     10.08 o 
   0  11  15        0.52        1.88      1.88 o 
   1  11  15      102.07      109.37     10.42 o 
   2  11  15        6.38       10.25      7.42 o 
   3  11  15       17.58       18.15      3.93 o 
   4  11  15       33.16       47.03      5.88 o 
  -3  12  15        9.02       15.40      4.65 o 
  -2  12  15       33.50       31.58      6.65 o 
  -1  12  15       24.62       31.91      6.43 o 
   0  12  15       12.43       12.63      4.10 o 
   1  12  15       24.87       35.24      6.65 o 
   2  12  15       34.00       39.97      6.48 o 
   3  12  15       10.00       14.50      3.09 o 
  -1  13  15       18.23       23.05      5.87 o 
   0  13  15        0.42        7.87      2.66 o 
   1  13  15       17.63       19.72      5.54 o 
   0   0  16        0.22       14.41      3.88 o 
   1   0  16       13.78       21.59      3.28 o 
   2   0  16        0.23        0.74      2.44 o 
   3   0  16       18.10       20.61      4.88 o 
   4   0  16       95.65      100.63      7.59 o 
   5   0  16       24.63       23.99      4.04 o 
   6   0  16        2.56        4.53      1.84 o 
   7   0  16        0.12        0.70      1.54 o 
  -7   1  16       17.11       21.31      3.67 o 
  -6   1  16       45.83       46.15      5.66 o 
  -5   1  16       12.03       11.30      2.61 o 
  -4   1  16       82.65       90.62      6.23 o 
  -3   1  16       16.17       19.61      4.88 o 
  -2   1  16       20.70       26.87      3.73 o 
  -1   1  16       27.10       23.71      4.99 o 
   0   1  16      149.50      152.72      7.32 o 
   1   1  16       27.16       32.53      4.01 o 
   2   1  16       18.58       23.23      3.56 o 
   3   1  16       15.72       21.16      3.55 o 
   4   1  16       84.69       94.86      8.98 o 
   5   1  16       11.84        8.61      2.22 o 
   6   1  16       44.64       44.26      5.51 o 
   7   1  16       17.31       22.39      4.02 o 
  -7   2  16       13.70       19.52      3.27 o 
  -6   2  16        0.08        3.25      1.62 o 
  -5   2  16        5.13        6.70      2.00 o 
  -4   2  16        1.38        4.01      1.76 o 
  -3   2  16       54.22       50.63      4.39 o 
  -2   2  16       71.38       71.59      7.20 o 
  -1   2  16       31.26       26.04      5.21 o 
   0   2  16       18.00       38.57      4.37 o 
   1   2  16       30.68       27.69      3.13 o 
   2   2  16       74.72       81.60      9.25 o 
   3   2  16       53.66       51.35      5.60 o 
   4   2  16        1.78        1.11      2.22 o 
   5   2  16        5.19        8.98      2.21 o 
   6   2  16        0.08        4.32      1.51 o 
   7   2  16       13.71       15.81      2.92 o 
  -7   3  16        3.88        5.65      2.88 o 
  -6   3  16       11.95       13.65      2.88 o 
  -5   3  16        7.51        8.32      2.02 o 
  -4   3  16       49.07       45.71      5.19 o 
  -3   3  16       44.69       48.18      4.65 o 
  -2   3  16      233.92      222.43      8.83 o 
  -1   3  16       34.59       28.39      3.67 o 
   0   3  16       19.39       19.44      3.21 o 
   1   3  16       34.57       37.46      3.55 o 
   2   3  16      237.41      243.69      9.87 o 
   3   3  16       44.13       51.49      5.40 o 
   4   3  16       47.16       43.54      5.09 o 
   5   3  16        7.60       16.62      4.32 o 
   6   3  16       10.96       11.13      2.45 o 
   7   3  16        3.79        2.11      2.55 o 
  -6   4  16       35.27       36.29      5.98 o 
  -5   4  16        9.81       11.73      2.63 o 
  -4   4  16       10.07       11.75      2.37 o 
  -3   4  16        8.27        7.05      2.94 o 
  -2   4  16       66.95       77.90      7.65 o 
  -1   4  16       90.82       84.37      7.76 o 
   0   4  16      397.30      361.38     13.63 o 
   1   4  16       90.93       84.28      5.88 o 
   2   4  16       69.19       75.67      5.64 o 
   3   4  16        8.16        5.83      2.03 o 
   4   4  16       11.10       12.78      2.82 o 
   5   4  16        9.79       10.75      3.32 o 
   6   4  16       35.21       35.79      4.81 o 
  -6   5  16       40.03       41.19      5.33 o 
  -5   5  16       20.95       20.62      3.69 o 
  -4   5  16       65.14       70.37      5.25 o 
  -3   5  16        7.61       10.97      3.55 o 
  -2   5  16       68.11       64.33      6.37 o 
  -1   5  16       73.23       80.67      7.31 o 
   0   5  16       19.63       17.36      2.95 o 
   1   5  16       73.05       70.03      7.76 o 
   2   5  16       68.75       60.01      5.05 o 
   3   5  16        7.79        9.58      2.62 o 
   4   5  16       65.41       65.89      7.72 o 
   5   5  16       20.56       23.72      4.88 o 
   6   5  16       37.86       48.65      8.09 o 
  -6   6  16       20.53       26.46      4.23 o 
  -5   6  16        1.99        5.15      1.73 o 
  -4   6  16       25.64       26.71      5.98 o 
  -3   6  16       28.51       33.58      6.09 o 
  -2   6  16      181.23      176.29      8.98 o 
  -1   6  16       74.88       67.40      5.01 o 
   0   6  16      142.05      136.30     10.97 o 
   1   6  16       75.23       69.37      7.98 o 
   2   6  16      180.82      162.77     10.31 o 
   3   6  16       28.91       28.22      3.35 o 
   4   6  16       27.20       25.85      3.26 o 
   5   6  16        1.91        3.51      2.39 o 
   6   6  16       20.47       27.81      5.76 o 
  -5   7  16       20.09       24.16      5.54 o 
  -4   7  16       65.50       65.05      7.20 o 
  -3   7  16       36.87       33.30      4.54 o 
  -2   7  16        0.31        2.98      1.51 o 
  -1   7  16        8.61       12.08      3.88 o 
   0   7  16        4.66        5.43      3.10 o 
   1   7  16        8.49       14.52      3.99 o 
   2   7  16        0.32        2.11      2.77 o 
   3   7  16       36.51       36.19      3.92 o 
   4   7  16       63.83       69.94      4.50 o 
   5   7  16       19.60       22.10      3.11 o 
  -5   8  16       14.46       22.27      4.65 o 
  -4   8  16       31.17       27.72      4.23 o 
  -3   8  16       26.73       23.03      3.03 o 
  -2   8  16       40.73       35.14      4.54 o 
  -1   8  16       13.82       13.08      4.10 o 
   0   8  16      227.00      201.68     13.85 o 
   1   8  16       13.61       15.85      4.21 o 
   2   8  16       42.27       40.45      7.42 o 
   3   8  16       26.96       24.81      3.84 o 
   4   8  16       31.21       32.75      3.71 o 
   5   8  16       14.64       21.42      2.82 o 
  -5   9  16       44.57       43.44      8.09 o 
  -4   9  16       28.26       30.68      3.68 o 
  -3   9  16       79.16       92.63      6.34 o 
  -2   9  16       30.99       38.90      7.31 o 
  -1   9  16        4.00        3.10      2.33 o 
   0   9  16        4.39        6.32      2.99 o 
   1   9  16        4.01        5.87      3.10 o 
   2   9  16       29.35       27.70      5.65 o 
   3   9  16       78.38       83.89      6.27 o 
   4   9  16       28.09       29.88      4.42 o 
   5   9  16       44.73       34.68      6.76 o 
  -4  10  16        4.88       11.86      2.88 o 
  -3  10  16        2.26        3.88      2.99 o 
  -2  10  16      105.32      116.91     10.64 o 
   0  10  16       49.45       59.29      8.98 o 
   1  10  16        0.46        6.21      2.44 o 
   2  10  16      106.21      122.45     11.08 o 
   3  10  16        2.38        2.54      1.80 o 
   4  10  16        4.46        9.58      4.16 o 
  -3  11  16       37.37       48.54      7.98 o 
  -2  11  16       70.14       87.65      9.42 o 
  -1  11  16       26.05       37.01      7.54 o 
   0  11  16       20.87       25.15      5.87 o 
   1  11  16       25.92       38.23      7.76 o 
   2  11  16       69.54       69.04      8.20 o 
   3  11  16       37.59       40.70      5.47 o 
  -2  12  16        6.89        6.43      3.10 o 
  -1  12  16        5.71        8.09      3.32 o 
   0  12  16      110.33      101.06     10.19 o 
   1  12  16        5.95       10.75      3.88 o 
   1   0  17       50.92       48.03      4.14 o 
   2   0  17      154.57      135.49      7.22 o 
   3   0  17       16.12       28.04      5.98 o 
   4   0  17       30.02       21.68      3.93 o 
   5   0  17      134.61      104.93     13.91 o 
   6   0  17       85.37       75.83      7.98 o 
  -6   1  17        4.34        8.94      2.43 o 
  -5   1  17        4.25        5.68      1.70 o 
  -4   1  17       38.05       49.46      8.14 o 
  -3   1  17       85.97       80.78      5.72 o 
  -2   1  17      162.36      157.69     11.30 o 
  -1   1  17       65.21       82.22      7.98 o 
   0   1  17      220.76      177.82      8.19 o 
   1   1  17       62.71       83.84      5.05 o 
   2   1  17      159.86      138.96     11.19 o 
   3   1  17       88.06       94.42      7.54 o 
   4   1  17       38.14       34.57      6.54 o 
   5   1  17        4.14        5.23      2.05 o 
   6   1  17        4.37        7.54      2.19 o 
  -6   2  17       54.68       51.50      6.11 o 
  -5   2  17       22.32       20.85      3.52 o 
  -4   2  17      104.24       95.36      6.35 o 
  -3   2  17      165.49      144.24      7.70 o 
  -2   2  17       26.57       26.04      5.65 o 
  -1   2  17        3.72        2.55      1.55 o 
   0   2  17        0.05        2.44      1.94 o 
   1   2  17        4.09        5.71      1.47 o 
   2   2  17       26.47       26.93      3.96 o 
   3   2  17      163.85      162.26      8.19 o 
   4   2  17      104.07       94.41      9.09 o 
   5   2  17       23.28       30.65      4.62 o 
   6   2  17       56.29       57.10      9.70 o 
  -6   3  17       15.42       20.88      3.32 o 
  -5   3  17       23.08       20.98      4.21 o 
  -4   3  17       38.16       33.49      4.51 o 
  -3   3  17        3.74        4.54      1.56 o 
  -2   3  17      178.40      138.18     10.64 o 
  -1   3  17      166.72      179.96     11.64 o 
   0   3  17      167.87      174.42     11.08 o 
   1   3  17      171.17      174.70      8.53 o 
   2   3  17      175.79      147.01      7.95 o 
   3   3  17        3.19        9.52      2.58 o 
   4   3  17       38.11       39.39      4.90 o 
   5   3  17       23.34       23.49      5.43 o 
   6   3  17       15.33       19.67      3.72 o 
  -6   4  17       45.92       46.26      5.63 o 
  -5   4  17       35.62       44.26      5.39 o 
  -4   4  17      105.44      112.24      6.89 o 
  -3   4  17       11.92       16.07      4.32 o 
  -2   4  17        5.32       11.30      3.10 o 
  -1   4  17       75.70       85.88      7.87 o 
   0   4  17        0.19        3.73      1.94 o 
   1   4  17       74.90       75.17      5.64 o 
   2   4  17        4.79        6.77      2.23 o 
   3   4  17       12.41       14.64      2.87 o 
   4   4  17      108.02      128.27      7.64 o 
   5   4  17       35.02       39.23      7.42 o 
   6   4  17       46.76       52.16     12.02 o 
  -5   5  17        0.19       -0.32      1.29 o 
  -4   5  17      109.28       95.74      9.31 o 
  -3   5  17       39.19       40.23      6.87 o 
  -2   5  17       86.71       88.84      7.87 o 
  -1   5  17       84.90       80.61      5.62 o 
   0   5  17      220.68      209.44     13.85 o 
   1   5  17       82.31       79.56      8.42 o 
   2   5  17       87.94       86.30      6.23 o 
   3   5  17       41.09       43.33      5.36 o 
   4   5  17      107.87       97.89      8.64 o 
   5   5  17        0.18        7.98      2.77 o 
  -5   6  17       23.48       35.57      7.09 o 
  -4   6  17       34.90       38.23      6.87 o 
  -3   6  17       22.12       25.31      4.60 o 
  -2   6  17       58.88       65.85      5.08 o 
  -1   6  17       20.50       25.14      3.87 o 
   0   6  17       12.65        8.87      3.10 o 
   1   6  17       19.80       23.82      5.32 o 
   2   6  17       60.35       67.15      7.87 o 
   3   6  17       21.95       21.54      3.76 o 
   4   6  17       35.67       42.06      4.31 o 
   5   6  17       23.00       24.03      4.43 o 
  -5   7  17       10.58       10.86      4.21 o 
  -4   7  17        8.69        8.87      2.77 o 
  -3   7  17       40.91       41.77      5.12 o 
  -2   7  17      164.23      160.79      8.37 o 
  -1   7  17        9.06        5.32      2.99 o 
   0   7  17       75.45       71.59      8.20 o 
   1   7  17       10.38       13.85      4.32 o 
   2   7  17      163.62      166.88     12.41 o 
   3   7  17       40.24       41.67      5.29 o 
   4   7  17        8.19       14.30      2.66 o 
   5   7  17       10.62       20.92      2.67 o 
  -4   8  17        8.85       10.84      2.83 o 
  -3   8  17       17.41       24.34      3.09 o 
  -2   8  17       68.69       90.31      9.20 o 
  -1   8  17        3.73        6.09      3.32 o 
   0   8  17       65.89       82.56      8.98 o 
   1   8  17        3.50        1.33      2.11 o 
   2   8  17       68.99       80.34      8.64 o 
   3   8  17       16.36       28.26      6.21 o 
   4   8  17        9.35       14.34      2.58 o 
  -4   9  17       17.21       22.97      3.01 o 
  -3   9  17        3.32        8.06      2.31 o 
  -2   9  17       31.45       45.54      8.20 o 
  -1   9  17        4.87        7.76      3.55 o 
   0   9  17      132.81      115.47     10.75 o 
   1   9  17        4.73        3.10      2.66 o 
   2   9  17       29.79       46.87      8.31 o 
   3   9  17        3.03       10.08      3.44 o 
   4   9  17       17.50       20.53      4.10 o 
  -3  10  17       40.33       35.13      6.87 o 
  -2  10  17       15.83       12.19      3.77 o 
  -1  10  17       14.74       21.17      5.10 o 
   0  10  17       18.04       18.06      5.65 o 
   1  10  17       14.49       18.51      5.32 o 
   2  10  17       16.69       18.51      4.99 o 
   3  10  17       39.34       45.88      8.53 o 
  -1  11  17        1.27       -0.55      2.55 o 
   0  11  17        6.04        9.42      3.44 o 
   1  11  17        1.07        5.87      2.77 o 
   0   0  18       62.48       67.93      7.20 o 
   1   0  18      218.61      198.02     12.97 o 
   2   0  18        0.12        2.79      1.62 o 
   3   0  18       29.57       34.46      6.98 o 
   4   0  18       21.31       22.14      3.82 o 
   5   0  18        7.07       11.24      2.43 o 
  -5   1  18       33.90       34.44      4.69 o 
  -4   1  18        0.32        4.99      1.65 o 
  -3   1  18       57.22       53.62      5.66 o 
  -2   1  18        7.66        9.31      2.88 o 
  -1   1  18       32.77       45.32      7.09 o 
   0   1  18       15.31       14.41      2.88 o 
   1   1  18       31.99       42.19      3.96 o 
   2   1  18        7.65        7.36      2.29 o 
   3   1  18       58.06       53.41      6.65 o 
   4   1  18        0.29        0.44      2.11 o 
   5   1  18       33.73       32.99      5.87 o 
  -5   2  18        6.65       11.80      4.27 o 
  -4   2  18        9.21       12.87      4.43 o 
  -3   2  18       93.01       90.31      6.11 o 
  -2   2  18       29.08       28.26      5.65 o 
  -1   2  18      168.73      147.82     10.97 o 
   0   2  18        2.24        2.95      1.39 o 
   1   2  18      166.62      156.32      6.45 o 
   2   2  18       29.00       20.36      4.32 o 
   3   2  18       94.00       96.22      6.46 o 
   4   2  18        9.27       14.52      4.21 o 
   5   2  18        6.80        7.71      3.71 o 
  -5   3  18       54.96       58.18      5.57 o 
  -4   3  18        5.64       10.02      3.82 o 
  -3   3  18       36.30       33.13      6.54 o 
  -2   3  18        4.05        2.66      1.55 o 
  -1   3  18       16.01       25.71      5.43 o 
   0   3  18        5.89        7.67      2.15 o 
   1   3  18       15.11       22.07      3.73 o 
   2   3  18        4.21        3.45      2.44 o 
   3   3  18       35.80       36.34      4.91 o 
   4   3  18        5.79        7.76      3.21 o 
   5   3  18       55.22       67.37      7.98 o 
  -5   4  18       17.53       22.56      4.16 o 
  -4   4  18       13.67       13.52      4.10 o 
  -3   4  18      111.61       98.40      9.20 o 
  -2   4  18       13.93       16.23      5.60 o 
  -1   4  18      173.68      168.44     11.41 o 
   0   4  18        0.04        2.33      2.33 o 
   1   4  18      175.09      170.42      8.85 o 
   2   4  18       14.15       20.61      3.62 o 
   3   4  18      111.55       97.20      6.62 o 
   4   4  18       13.75       18.88      3.46 o 
   5   4  18       17.38       21.05      4.54 o 
  -5   5  18       17.63       15.96      4.21 o 
  -4   5  18       30.33       33.13      6.21 o 
  -3   5  18       46.42       44.77      7.42 o 
  -2   5  18        7.57        9.01      3.16 o 
  -1   5  18       10.09       10.21      2.21 o 
   0   5  18        3.55        1.22      2.11 o 
   1   5  18        9.64       12.30      4.32 o 
   2   5  18        7.78        9.83      2.44 o 
   3   5  18       45.03       52.50      5.92 o 
   4   5  18       30.80       37.83      6.65 o 
   5   5  18       17.03       10.19      4.32 o 
  -4   6  18        2.13       -0.78      1.99 o 
  -3   6  18       72.95       78.01      5.79 o 
  -2   6  18        5.48       11.24      2.34 o 
  -1   6  18      250.52      241.24     15.51 o 
   0   6  18        6.04       17.40      4.76 o 
   1   6  18      251.85      242.57     15.29 o 
   2   6  18        5.62        7.31      3.32 o 
   3   6  18       72.64       73.16      5.87 o 
   4   6  18        2.13        5.50      3.82 o 
  -4   7  18        5.04        6.43      2.04 o 
  -3   7  18       35.86       41.42      5.09 o 
  -2   7  18       10.46       17.35      3.45 o 
  -1   7  18       28.08       30.81      6.76 o 
   0   7  18        1.59       -0.33      1.88 o 
   1   7  18       27.84       34.46      7.09 o 
   2   7  18       10.67       15.07      4.10 o 
   3   7  18       34.48       45.77      8.20 o 
   4   7  18        5.18        7.08      2.21 o 
  -3   8  18      102.48      116.05      7.40 o 
  -2   8  18        8.64       15.29      3.88 o 
  -1   8  18      222.38      207.44     14.96 o 
   0   8  18       11.41       21.05      5.65 o 
   1   8  18      220.67      215.75     14.85 o 
   2   8  18        8.43        7.31      3.21 o 
   3   8  18      102.38      131.87     11.75 o 
  -2   9  18        2.73        5.32      2.66 o 
  -1   9  18        3.52       10.53      4.21 o 
   0   9  18       53.50       62.50      9.53 o 
   1   9  18        3.25        6.76      2.88 o 
   2   9  18        2.73        5.32      3.21 o 
   0  10  18        9.08        9.53      3.55 o 
   1   0  19        3.60        3.42      1.70 o 
   2   0  19        2.71        4.21      2.66 o 
   3   0  19        0.00        1.00      2.11 o 
   4   0  19       88.98       89.03      6.49 o 
   5   0  19       20.95       33.47      6.54 o 
  -4   1  19      109.80      100.99      6.89 o 
  -3   1  19       57.78       52.85      5.86 o 
  -2   1  19      162.38      151.48     11.86 o 
  -1   1  19       65.56       57.40      6.87 o 
   0   1  19      234.70      197.56      9.17 o 
   1   1  19       66.23       64.83      4.15 o 
   2   1  19      161.14      149.45      8.59 o 
   3   1  19       56.53       52.53      8.64 o 
   4   1  19      110.13      123.34     10.97 o 
  -4   2  19       60.75       63.44      5.21 o 
  -3   2  19       22.29       32.91      6.76 o 
  -2   2  19       33.28       39.23      6.76 o 
  -1   2  19       47.55       53.63      7.98 o 
   0   2  19        0.61        2.66      2.11 o 
   1   2  19       48.06       54.88      5.35 o 
   2   2  19       33.59       42.49      5.41 o 
   3   2  19       22.14       26.71      6.09 o 
   4   2  19       60.59       62.94      9.64 o 
  -4   3  19       54.36       63.39      9.53 o 
  -3   3  19       88.00       98.62      9.31 o 
  -2   3  19      261.16      242.57     14.85 o 
  -1   3  19       72.75       69.48      7.20 o 
   0   3  19      225.08      226.58      9.96 o 
   1   3  19       71.21       79.76      6.03 o 
   2   3  19      260.80      243.51     10.73 o 
   3   3  19       87.39      101.67      6.93 o 
   4   3  19       54.12       51.20      8.53 o 
  -4   4  19       41.75       43.55      7.54 o 
  -3   4  19       22.82       27.37      5.98 o 
  -2   4  19       92.36       87.54      8.64 o 
  -1   4  19       58.99       61.72      6.87 o 
   0   4  19        0.06        4.65      2.66 o 
   1   4  19       59.91       75.13      8.42 o 
   2   4  19       93.03       98.19      6.86 o 
   3   4  19       23.35       23.09      4.09 o 
   4   4  19       41.01       38.23      6.87 o 
  -4   5  19       62.34       60.06      9.31 o 
  -3   5  19        2.76        5.25      1.75 o 
  -2   5  19      157.60      180.51     12.63 o 
  -1   5  19       89.66       93.86      9.42 o 
   0   5  19      412.24      397.60     20.28 o 
   1   5  19       89.26      102.50      9.97 o 
   2   5  19      159.04      162.79      9.08 o 
   3   5  19        2.49        2.69      2.11 o 
   4   5  19       61.56       63.09      6.65 o 
  -3   6  19       66.20       64.35      6.26 o 
  -2   6  19       37.45       44.65      4.63 o 
  -1   6  19       22.54       18.17      5.21 o 
   0   6  19        6.31       13.19      4.43 o 
   1   6  19       22.80       36.01      6.98 o 
   2   6  19       36.92       40.34      7.76 o 
   3   6  19       67.80       71.89      6.05 o 
  -2   7  19      156.19      155.91     13.08 o 
  -1   7  19       34.30       48.87      8.53 o 
   0   7  19      195.60      209.33     14.74 o 
   1   7  19       35.09       46.87      8.42 o 
   2   7  19      155.08      184.62     13.85 o 
  -1   8  19       34.14       33.47      7.09 o 
   0   8  19        0.29        6.98      3.32 o 
   1   8  19       34.47       41.67      7.98 o 
   0   0  20       19.65       21.83      4.88 o 
   1   0  20       10.66       12.06      2.50 o 
   2   0  20      105.59      106.82     10.19 o 
   3   0  20       63.23       65.93      7.98 o 
  -3   1  20        0.74        5.54      2.77 o 
  -2   1  20       70.17       82.89      8.42 o 
  -1   1  20       13.52       22.05      5.32 o 
   0   1  20       40.21       38.25      4.64 o 
   1   1  20       13.60       22.40      3.62 o 
   2   1  20       68.24       63.72      9.53 o 
   3   1  20        0.77        3.10      2.77 o 
  -3   2  20       17.69       25.15      5.65 o 
  -2   2  20       25.17       29.14      6.21 o 
  -1   2  20       75.80       74.36      7.65 o 
   0   2  20      111.82      116.60      7.16 o 
   1   2  20       76.33       78.43      6.07 o 
   2   2  20       23.78       27.12      4.07 o 
   3   2  20       17.64       34.13      6.65 o 
  -3   3  20        7.91        7.09      3.32 o 
  -2   3  20       21.75       24.16      5.21 o 
  -1   3  20       64.90       65.93      7.42 o 
   0   3  20       29.43       40.56      7.76 o 
   1   3  20       65.20       71.42      5.88 o 
   2   3  20       21.43       26.29      4.23 o 
   3   3  20        8.46       14.85      3.99 o 
  -3   4  20       34.51       55.07      8.98 o 
  -2   4  20       35.92       36.24      6.54 o 
  -1   4  20      148.14      162.39      8.75 o 
   0   4  20       44.70       56.74      8.98 o 
   1   4  20      148.21      161.34     12.52 o 
   2   4  20       36.46       37.97      5.06 o 
   3   4  20       34.60       49.42      8.20 o 
  -2   5  20       21.32       18.84      4.32 o 
  -1   5  20       12.51       15.74      4.65 o 
   0   5  20       40.07       50.42      8.53 o 
   1   5  20       12.86       20.28      5.65 o 
   2   5  20       21.50       25.15      5.76 o 
  -1   6  20       94.86      108.60     10.97 o 
   0   6  20       60.29       56.07      9.09 o 
   1   6  20       94.80      104.28     10.19 o 
   1   0  21       70.81       90.20      9.31 o 
   2   0  21       39.51       57.40      6.87 o 
  -1   1  21      162.40      160.13     12.19 o 
   0   1  21        0.04        0.61      1.49 o 
   1   1  21      160.01      164.54     12.63 o 
   2   1  21        1.60        2.77      2.33 o 
  -1   2  21       46.86       49.31      7.76 o 
   0   2  21       14.61       22.38      5.54 o 
   1   2  21       46.67       51.53      5.84 o 
  -1   3  21       29.63       35.35      6.09 o 
   0   3  21        1.80        4.32      2.88 o 
   1   3  21       30.92       32.25      6.87 o 
                                                 
